# Supplementary material for: Folate Attenuates Ulcerative Colitis via PI3K/AKT/NF-κB/MLCK Axis Inhibition to Restore Intestinal Barrier Integrity
Source: Biology (Basel). 2025 Nov 10;14(11):1573. doi: 10.3390/biology14111573 (PMC12650468; doi:10.3390/biology14111573)
Supplement: Supplementary file 1 [file biology-14-01573-s001.zip]

Archive with 3 entries (3 files):
- Supplementary materials file S3.pdf
- Supplementary materials file S1.pdf
- Supplementary materials file S2.xlsx
