# Supplementary material for: Folate Attenuates Ulcerative Colitis via PI3K/AKT/NF-κB/MLCK Axis Inhibition to Restore Intestinal Barrier Integrity
Source: Biology (Basel). 2025 Nov 10;14(11):1573. doi: 10.3390/biology14111573 (PMC12650468; doi:10.3390/biology14111573)
Supplement: Supplementary file 1 [file biology-14-01573-s001.zip › Supplementary materials file S2.xlsx]

## Sheet: all_info.xls-4
id	Symbol	NC-1	NC-2	NC-3	VEH-1	VEH-2	VEH-3	FA-1	FA-2	FA-3	NC	VEH	FA	NC-vs-VEH-log2fc	NC-vs-VEH-pvalue	NC-vs-VEH-fdr	VEH-vs-FA-log2fc	VEH-vs-FA-pvalue	VEH-vs-FA-fdr	NC-vs-FA-log2fc	NC-vs-FA-pvalue	NC-vs-MED-fdr	TF_family
ENSMUSG00000000157	Itgb2l	0.075	0	0.127	16.999	24.164	3.717	0.114	0.136	0.267	0.0673	14.96	0.1723	7.79557	7.83426e-11	1.19506e-09	-6.43976	6.3377e-22	4.56492e-19	1.35581	0.35102	0.796768	--
ENSMUSG00000000182	Fgf23	0	0	0.049	13.456	2.868	1.116	0.059	0.041	0	0.0163	5.8133	0.0333	8.4754	9.81254e-09	1.08961e-07	-7.44626	3.33842e-06	5.08157e-05	1.02915	0.80205	0.959136	--
ENSMUSG00000000290	Itgb2	40.042	37.452	32.454	140.524	223.828	77.514	38.839	27.888	18.735	36.6493	147.289	28.4873	2.00679	1.7226e-07	1.53651e-06	-2.37025	4.27008e-08	1.23026e-06	-0.363466	0.127834	0.524562	--
ENSMUSG00000000317	Bcl6b	1.286	1.148	1.217	5.404	4.607	6.064	2.314	0.333	0.499	1.217	5.3583	1.0487	2.13846	1.78627e-10	2.58672e-09	-2.35323	3.15069e-05	0.000347425	-0.214773	0.53097	0.899461	ZBTB
ENSMUSG00000000531	Tamalin	1.766	1.294	1.139	6.49	7.979	7.068	2.099	1.507	1.085	1.3997	7.179	1.5637	2.3587	7.2783e-12	1.27194e-10	-2.19885	1.11888e-06	2.01477e-05	0.15985	0.764464	0.959136	--
ENSMUSG00000000555	Itga5	23.302	21.957	17.656	114.008	127.145	113.305	43.701	14.719	9.876	20.9717	118.153	22.7653	2.49414	4.36019e-31	4.38454e-29	-2.37574	8.89897e-08	2.2892e-06	0.118397	0.959204	0.998364	--
ENSMUSG00000000562	Adora3	0.849	0.683	0.951	8.23	8.142	3.638	1.048	0.825	0.197	0.8277	6.67	0.69	3.01057	1.25795e-11	2.15443e-10	-3.27302	2.08829e-09	8.72478e-08	-0.262453	0.788291	0.959136	--
ENSMUSG00000000739	Sult5a1	0.141	0.094	0.215	5.702	7.316	5.682	2.053	0.174	0.114	0.15	6.2333	0.7803	5.37697	3.67294e-11	5.88194e-10	-2.99784	2.06422e-05	0.000240741	2.37913	0.292855	0.744372	--
ENSMUSG00000000753	Serpinf1	9.065	9.637	10.266	27.277	73.83	78.337	17.893	3.403	2.26	9.656	59.8147	7.852	2.631	3.86924e-12	7.00668e-11	-2.92937	3.16385e-07	6.71408e-06	-0.298366	0.673675	0.945146	--
ENSMUSG00000000957	Mmp14	54.541	51.947	47.411	268.765	295.763	192.835	70.633	49.655	36.217	51.2997	252.454	52.1683	2.299	3.1706e-20	1.36207e-18	-2.27478	5.84863e-10	2.86185e-08	0.0242249	0.863156	0.96842	--
ENSMUSG00000000982	Ccl3	4.549	6.763	4.882	187.258	194.594	42.931	2.228	3.122	1.097	5.398	141.594	2.149	4.71319	3.91475e-19	1.52854e-17	-6.04195	4.04411e-26	6.06853e-23	-1.32876	0.0220792	0.193023	--
ENSMUSG00000001036	Epn2	9.097	8.825	10.941	44.39	50.41	53.715	12.097	10.167	7.306	9.621	49.505	9.8567	2.36332	3.47687e-29	3.11362e-27	-2.3284	6.61872e-11	4.21143e-09	0.034913	0.880241	0.974112	--
ENSMUSG00000001120	Pcbp3	2.987	3.688	2.766	12.484	13.367	14.24	4.794	2.962	1.281	3.147	13.3637	3.0123	2.08627	2.43857e-13	5.19721e-12	-2.14936	3.56255e-06	5.39082e-05	-0.0630958	0.833189	0.963185	--
ENSMUSG00000001128	Cfp	17.492	17.945	13.606	92.746	136.886	92.589	24.193	10.416	8.218	16.3477	107.407	14.2757	2.71593	3.9858e-23	2.21433e-21	-2.91146	6.33037e-13	7.54907e-11	-0.195527	0.439262	0.856598	--
ENSMUSG00000001131	Timp1	2.667	4.69	3.502	397.717	457.588	263.175	16.048	13.303	6.183	3.6197	372.827	11.8447	6.6865	2.24483e-78	1.55411e-75	-4.9762	5.15199e-32	1.15965e-28	1.71031	0.000287882	0.0074284	--
ENSMUSG00000001227	Sema6b	1.458	1.472	1.255	20.794	22.434	11.257	4.538	3.338	2.018	1.395	18.1617	3.298	3.70256	3.25428e-25	2.13007e-23	-2.46123	2.33986e-08	7.36607e-07	1.24133	0.00104524	0.0206763	--
ENSMUSG00000001435	Col18a1	15.28	14.896	15.174	144.183	288.76	268.405	35.072	22.126	10.327	15.1167	233.783	22.5083	3.95096	2.74704e-41	5.81726e-39	-3.37664	2.53227e-14	3.83261e-12	0.574319	0.116976	0.502256	--
ENSMUSG00000001473	Tubb6	26.369	25.353	21.323	97.139	139.283	85.358	27.612	17.388	15.773	24.3483	107.26	20.2577	2.13922	7.29158e-15	1.84079e-13	-2.40457	1.65694e-11	1.25892e-09	-0.265355	0.25302	0.703498	--
ENSMUSG00000001555	Fkbp10	5.885	5.442	4.445	29.394	56.659	49.144	9.329	5.031	3.293	5.2573	45.0657	5.8843	3.09963	1.48919e-24	9.17991e-23	-2.93708	2.8007e-12	2.74088e-10	0.162548	0.752131	0.959136	--
ENSMUSG00000001870	Ltbp1	7.546	4.91	6.647	26.23	28.44	35.834	8.54	5.131	4.512	6.3677	30.168	6.061	2.24418	1.08465e-21	5.291e-20	-2.31539	5.75955e-11	3.79899e-09	-0.071209	0.752219	0.959136	--
ENSMUSG00000001946	Esam	6.115	6.658	7.195	29.723	46.039	38.033	11.933	7.297	4.337	6.656	37.9317	7.8557	2.51068	3.34839e-19	1.32173e-17	-2.2716	8.31908e-09	2.9841e-07	0.239078	0.750434	0.959136	--
ENSMUSG00000001985	Grik3	0.506	0.559	0.724	2.258	2.536	2.492	0.868	0.425	0.503	0.5963	2.4287	0.5987	2.02597	6.04208e-10	8.14662e-09	-2.02034	2.72439e-07	5.94359e-06	0.00563396	0.838504	0.965293	--
ENSMUSG00000002059	Rab34	6.362	7.636	6.803	29.107	41.432	40.246	12.035	4.951	4.789	6.9337	36.9283	7.2583	2.41304	1.56421e-17	5.21403e-16	-2.34702	4.83204e-09	1.85129e-07	0.0660198	0.883741	0.974783	--
ENSMUSG00000002111	Spi1	26.853	22.422	18.292	100.342	136.368	61.163	29.358	20.301	12.492	22.5223	99.291	20.717	2.14031	1.31971e-08	1.425e-07	-2.26085	9.07694e-08	2.31513e-06	-0.120541	0.366792	0.805487	ETS
ENSMUSG00000002289	Angptl4	0.585	1.742	2.331	86.815	27.489	70.725	5.823	3.493	1.27	1.5527	61.6763	3.5287	5.3119	3.8603e-22	1.9853e-20	-4.12752	7.12436e-16	1.56449e-13	1.18438	0.230504	0.678606	--
ENSMUSG00000002384	Bmp8b	1.688	1.035	1.575	9.264	22.904	13.898	2.359	3.432	0.75	1.4327	15.3553	2.1803	3.42196	8.88195e-19	3.34467e-17	-2.81612	8.34798e-07	1.55774e-05	0.605846	0.189223	0.623137	--
ENSMUSG00000002602	Axl	43.146	31.628	32.322	132.253	172.751	148.491	42.434	21.977	15.82	35.6987	151.165	26.7437	2.08218	3.85059e-26	2.76138e-24	-2.49885	9.01423e-11	5.46529e-09	-0.416673	0.120997	0.512446	--
ENSMUSG00000002808	Epdr1	3.774	3.167	3.272	9.891	18.271	22.14	5.177	1.993	1.334	3.4043	16.7673	2.8347	2.30021	4.74559e-12	8.51652e-11	-2.5644	1.47711e-07	3.51365e-06	-0.264193	0.507522	0.895157	--
ENSMUSG00000002847	Pla1a	4.279	3.083	2.075	24.158	68.275	52.233	4.756	4.695	2.501	3.1457	48.222	3.984	3.93825	1.42097e-22	7.58972e-21	-3.5974	4.28981e-15	8.48863e-13	0.340852	0.376056	0.813009	--
ENSMUSG00000002900	Lamb1	23.502	22.521	24.429	86.184	150.745	128.189	30.508	18.337	11.68	23.484	121.706	20.175	2.37365	2.30304e-19	9.2533e-18	-2.59276	8.62645e-11	5.26564e-09	-0.219109	0.393766	0.827071	--
ENSMUSG00000003153	Slc2a3	2.907	2.742	4.99	23.429	38.269	13.479	3.449	2.907	1.539	3.5463	25.059	2.6317	2.82093	5.3698e-15	1.38874e-13	-3.25128	7.71386e-12	6.71032e-10	-0.430351	0.783697	0.959136	--
ENSMUSG00000003541	Ier3	9.523	7.925	8.109	416.224	209.823	79.446	25.091	19.495	16.717	8.519	235.164	20.4343	4.78684	8.09481e-22	4.02505e-20	-3.5246	1.10659e-12	1.23002e-10	1.26224	3.3573e-05	0.00125445	--
ENSMUSG00000003617	Cp	16.707	15.435	17.707	124.033	151.004	101.518	27.994	18.674	11.096	16.6163	125.518	19.2547	2.91722	6.48223e-28	5.18579e-26	-2.70462	1.9074e-11	1.42349e-09	0.212606	0.878363	0.973634	--
ENSMUSG00000003665	Has1	0.101	0.118	0.043	4.049	2.24	0.869	0.153	0.036	0.251	0.0873	2.386	0.1467	4.77192	2.10283e-07	1.85272e-06	-4.02398	1.09725e-06	1.9778e-05	0.747937	0.705047	0.958875	--
ENSMUSG00000003992	Ssbp2	7.571	7.904	9.566	31.266	41.682	53.202	14.52	8.42	6.699	8.347	42.05	9.8797	2.33278	8.6715e-16	2.42371e-14	-2.08957	1.70707e-07	3.94093e-06	0.243205	0.7184	0.959136	--
ENSMUSG00000004371	Il11	0.107	0.386	0.21	16.161	59.158	23.6	1.432	3.068	0.485	0.2343	32.973	1.6617	7.13658	4.14647e-27	3.13598e-25	-4.31058	7.58282e-05	0.000736085	2.826	0.000880626	0.0182505	--
ENSMUSG00000004609	Cd33	2.696	2.138	3.187	64.827	74.145	24.192	7.078	3.575	1.349	2.6737	54.388	4.0007	4.3464	4.50921e-22	2.28636e-20	-3.76498	4.32445e-10	2.18737e-08	0.581421	0.271134	0.723526	--
ENSMUSG00000004791	Pgf	0.4	0.156	0.461	19.444	9.029	10.937	1.146	0.614	0.332	0.339	13.1367	0.6973	5.27617	1.02719e-20	4.61083e-19	-4.23561	2.75106e-15	5.50426e-13	1.04056	0.288863	0.740599	--
ENSMUSG00000004951	Hspb1	50.634	50.816	38.258	330.626	388.081	450.686	101.361	30.045	29.182	46.5693	389.798	53.5293	3.06527	1.46145e-36	2.28749e-34	-2.86432	1.27325e-11	1.019e-09	0.200949	0.800323	0.959136	--
ENSMUSG00000005057	Sh2b2	1.499	1.856	2.01	11.358	19.024	15.103	1.916	1.177	0.959	1.7883	15.1617	1.3507	3.08374	6.59035e-12	1.15846e-10	-3.48868	2.18427e-12	2.26047e-10	-0.404944	0.272965	0.726329	--
ENSMUSG00000005124	Ccn4	0.974	1.113	0.891	10.28	11.36	6.871	1.192	0.792	0.495	0.9927	9.5037	0.8263	3.2591	3.88912e-22	1.98876e-20	-3.52369	6.16106e-17	1.73347e-14	-0.264585	0.449115	0.861077	--
ENSMUSG00000005125	Ndrg1	41.302	38.826	38.248	146.161	108.803	270.727	42.245	36.256	35.69	39.4587	175.23	38.0637	2.15084	1.63952e-09	2.05797e-08	-2.20277	1.47779e-08	4.94619e-07	-0.0519277	0.654135	0.939304	--
ENSMUSG00000005220	Corin	0.023	0	0	0.269	0.682	0.808	0	0.032	0	0.0077	0.5863	0.0107	6.25698	8.38153e-06	5.43793e-05	-5.78054	4.02639e-05	0.000427495	0.476438	0.817604	0.959136	--
ENSMUSG00000005237	Dnah2	0.047	0.024	0.039	0.792	1.038	0.41	0.173	0.264	0.023	0.0367	0.7467	0.1533	4.34792	5.153e-13	1.04925e-11	-2.28379	3.29774e-06	5.03241e-05	2.06413	0.129076	0.527402	--
ENSMUSG00000005397	Nid1	22.537	21.142	24.091	99.288	140.065	129.958	27.639	13.854	8.708	22.59	123.104	16.7337	2.44612	1.36834e-27	1.05708e-25	-2.87905	1.21018e-12	1.33692e-10	-0.432931	0.139223	0.549461	--
ENSMUSG00000005413	Hmox1	15.412	18.816	12.258	910.004	438.337	176.575	26.586	19.769	11.247	15.4953	508.305	19.2007	5.03579	3.90357e-23	2.17536e-21	-4.72647	4.90928e-20	2.56389e-17	0.309323	0.428424	0.848693	--
ENSMUSG00000005540	Fcer2a	9.159	2.714	1.628	0.21	0.41	0.111	3.426	7.667	5.997	4.5003	0.2437	5.6967	-4.20705	4.1478e-09	4.84493e-08	4.54714	1.0158e-13	1.35492e-11	0.340086	0.527005	0.897803	--
ENSMUSG00000005800	Mmp8	0.131	0.068	0.11	263.145	477.015	81.658	7.083	6.472	0.866	0.103	273.939	4.807	11.377	2.55755e-55	1.08753e-52	-5.83258	5.26489e-08	1.48365e-06	5.54442	1.22204e-07	8.71217e-06	--
ENSMUSG00000005824	Tnfsf14	1.029	1.158	0.964	9.542	9.446	6.629	1.444	1.174	1.08	1.0503	8.539	1.2327	3.02322	1.94414e-14	4.64709e-13	-2.79228	5.95419e-10	2.90561e-08	0.230935	0.73174	0.959136	--
ENSMUSG00000006221	Hspb7	8.008	6.269	3.441	50.1	57.957	55.252	10.98	4.535	3.49	5.906	54.4363	6.335	3.20432	7.62392e-26	5.29847e-24	-3.10315	1.21208e-14	2.1398e-12	0.101163	0.908599	0.982069	--
ENSMUSG00000006342	Susd2	5.697	6.133	4.688	20.818	36.015	32.665	5.997	3.131	1.533	5.506	29.8327	3.5537	2.43782	6.97475e-16	1.97398e-14	-3.06951	6.2665e-12	5.64204e-10	-0.631696	0.0804249	0.413326	--
ENSMUSG00000006344	Ggt5	2.827	1.729	4.29	16.1	34.576	25.08	8.12	5.041	2.487	2.9487	25.252	5.216	3.09826	1.15105e-14	2.83433e-13	-2.27538	2.18069e-06	3.52809e-05	0.822881	0.0789665	0.408986	--
ENSMUSG00000006403	Adamts4	1.782	2.213	2.053	99.996	65.603	41.338	6.64	3.034	1.054	2.016	68.979	3.576	5.09659	6.07848e-42	1.31823e-39	-4.26974	1.81331e-16	4.66462e-14	0.826851	0.276226	0.730454	--
ENSMUSG00000006522	Itih3	0.472	0.426	0.179	10.264	11.734	8.276	2.404	0.25	0.211	0.359	10.0913	0.955	4.81299	1.41879e-35	2.07627e-33	-3.40147	3.27502e-09	1.30184e-07	1.41152	0.0392496	0.278562	--
ENSMUSG00000006574	Slc4a1	0.07	0	0	0.85	2.402	0.668	0.235	0.016	0	0.0233	1.3067	0.0837	5.80735	5.97681e-08	5.74694e-07	-3.96509	4.29738e-06	6.24056e-05	1.84226	0.366152	0.805262	--
ENSMUSG00000006678	Pola1	12.918	11.967	14.673	1.075	1.908	1.779	8.96	7.577	9.313	13.186	1.5873	8.6167	-3.05433	1.86185e-29	1.70987e-27	2.44052	8.29894e-13	9.64122e-11	-0.613805	0.00515853	0.0687663	--
ENSMUSG00000006818	Sod2	27.339	26.431	29.689	226.433	176.369	83.746	29.516	33.92	26.29	27.8197	162.183	29.9087	2.54344	4.07954e-11	6.4869e-10	-2.43898	1.54112e-08	5.12009e-07	0.104458	0.712041	0.959136	--
ENSMUSG00000006958	Chrd	0.917	1.155	1.373	8.933	9.795	11.542	2.39	1.926	1.916	1.1483	10.09	2.0773	3.13531	7.64125e-21	3.46455e-19	-2.28012	1.13066e-09	5.12843e-08	0.855191	0.0471796	0.308694	--
ENSMUSG00000007682	Dio2	0.148	0.128	0.056	5.685	23.475	23.486	0.748	0.326	0.065	0.1107	17.5487	0.3797	7.309	2.86466e-37	4.77443e-35	-5.53048	3.21414e-08	9.5971e-07	1.77851	0.0329091	0.25098	--
ENSMUSG00000007805	Twist2	0.874	0.804	0.469	4.042	6.255	11.268	1.284	0.844	0.474	0.7157	7.1883	0.8673	3.3283	3.55962e-09	4.21257e-08	-3.051	3.17183e-07	6.71408e-06	0.277299	0.743627	0.959136	bHLH
ENSMUSG00000007888	Crlf1	0.193	1.277	0.162	1.294	8.194	8.193	0.771	0.211	0.648	0.544	5.8937	0.5433	3.43749	8.746e-07	6.8836e-06	-3.43926	8.29545e-07	1.54955e-05	-0.00176909	0.829126	0.962549	--
ENSMUSG00000008318	Relt	3.531	2.13	2.501	14.038	19.852	7.551	4.382	2.371	2.174	2.7207	13.8137	2.9757	2.34406	4.16648e-07	3.48335e-06	-2.21481	9.04979e-05	0.000854533	0.129253	0.338757	0.788061	--
ENSMUSG00000008398	Elk3	10.72	9.108	8.016	28.962	54.693	32.723	11.477	7.691	5.807	9.2813	38.7927	8.325	2.06338	4.57996e-11	7.23152e-10	-2.22026	5.65215e-08	1.57552e-06	-0.156882	0.369727	0.807912	ETS
ENSMUSG00000008734	Gprc5b	2.454	2.657	2.562	38.055	31.589	21.607	4.285	1.395	1.069	2.5577	30.417	2.2497	3.57198	3.56937e-28	2.93373e-26	-3.75709	1.37869e-16	3.66104e-14	-0.185117	0.419934	0.843483	--
ENSMUSG00000008999	Bmp7	3.74	3.608	3.202	8.115	26.215	19.906	3.721	4.725	2.175	3.5167	18.0787	3.5403	2.36201	1.14342e-08	1.25116e-07	-2.35233	3.64955e-06	5.49038e-05	0.00967661	0.908669	0.982069	--
ENSMUSG00000009378	Slc16a12	8.081	7.856	9.143	0.907	0.907	0.799	2.976	3.358	5.834	8.36	0.871	4.056	-3.26276	1.33479e-30	1.29174e-28	2.21931	1.23087e-07	3.03815e-06	-1.04345	0.000280549	0.00725723	--
ENSMUSG00000009614	Sardh	0.747	1.023	1.045	2.195	5.662	8.295	1.392	0.711	0.54	0.9383	5.384	0.881	2.52051	1.03161e-06	7.96949e-06	-2.61146	1.70126e-05	0.000204094	-0.0909585	0.941785	0.99193	--
ENSMUSG00000009633	G0s2	4.486	9.536	8.28	69.249	57.279	48.444	6.859	5.578	3.256	7.434	58.324	5.231	2.97188	1.21551e-13	2.68127e-12	-3.47893	5.03566e-17	1.48651e-14	-0.507052	0.228701	0.676918	--
ENSMUSG00000010601	Apol7a	53.175	56.142	68.15	1.933	2.976	13.954	29.277	18.556	33.888	59.1557	6.2877	27.2403	-3.23392	3.44695e-09	4.08998e-08	2.11515	7.54579e-05	0.000734074	-1.11877	6.37494e-07	4.0291e-05	--
ENSMUSG00000011148	Adssl1	2.607	2.129	1.253	17.251	33.349	14.276	4.683	2.898	1.352	1.9963	21.6253	2.9777	3.4373	4.41616e-16	1.26578e-14	-2.86047	7.35031e-09	2.69566e-07	0.57683	0.264533	0.717753	--
ENSMUSG00000011171	Vipr2	1.623	1.823	2.367	5.042	4.554	14.177	2.05	0.619	1.087	1.9377	7.9243	1.252	2.03197	1.03206e-05	6.58761e-05	-2.66206	1.69439e-07	3.91667e-06	-0.630086	0.161593	0.583128	--
ENSMUSG00000012443	Kif11	39.486	36.945	45.693	1.838	7.516	5.648	31.148	35.238	39.473	40.708	5.0007	35.2863	-3.02512	2.26751e-14	5.38459e-13	2.81892	1.41982e-11	1.1116e-09	-0.206203	0.35492	0.798502	--
ENSMUSG00000013584	Aldh1a2	1.959	3.269	4.837	5.495	24.605	24.134	5.042	2.476	1.717	3.355	18.078	3.0783	2.42985	2.76725e-05	0.000161985	-2.55401	2.12459e-06	3.46535e-05	-0.124163	0.636443	0.934907	--
ENSMUSG00000013846	St3gal1	10.409	8.643	8.418	50.569	72.245	71.196	11.461	7.858	4.216	9.1567	64.67	7.845	2.8202	1.23029e-41	2.63633e-39	-3.04325	2.24335e-14	3.61164e-12	-0.223049	0.516098	0.895497	--
ENSMUSG00000013974	Mcemp1	2.403	1.321	1.132	47.627	62.827	15.984	3.999	5.103	1.687	1.6187	42.146	3.5963	4.70252	2.76015e-21	1.30744e-19	-3.5508	1.64419e-10	9.16625e-09	1.15172	0.0215897	0.190128	--
ENSMUSG00000014158	Trpv4	0.655	0.446	0.58	4.532	7.171	4.375	1.984	0.324	0.391	0.5603	5.3593	0.8997	3.2577	2.247e-16	6.56592e-15	-2.57459	4.20373e-06	6.13424e-05	0.683105	0.395013	0.828015	--
ENSMUSG00000014226	Cacybp	103.43	111.945	109.325	27.177	30.977	19.051	76.326	114.818	117.952	108.233	25.735	103.032	-2.07234	2.17472e-16	6.36503e-15	2.00129	9.31002e-09	3.27433e-07	-0.0710524	0.775964	0.959136	--
ENSMUSG00000014329	Bicc1	4.221	3.701	4.032	17.579	37.832	29.743	7.247	2.919	2.373	3.9847	28.3847	4.1797	2.83258	1.20768e-20	5.38075e-19	-2.76365	6.09162e-11	3.94575e-09	0.0689288	0.999999	1	--
ENSMUSG00000014782	Plekhg4	0.101	0.099	0.027	3.48	5.116	1.238	0.096	0.143	0.025	0.0757	3.278	0.088	5.43701	3.44807e-12	6.29464e-11	-5.21917	1.65361e-11	1.25892e-09	0.217846	0.84586	0.966502	--
ENSMUSG00000014813	Stc1	0.403	0.372	0.615	6.826	4.959	5.593	1.042	0.427	0.275	0.4633	5.7927	0.5813	3.64411	1.26385e-21	6.14846e-20	-3.31679	3.29942e-12	3.19423e-10	0.327315	0.688082	0.952787	--
ENSMUSG00000015053	Gata2	0.916	0.63	1.615	3.851	3.854	5.384	1.195	0.524	0.536	1.0537	4.363	0.7517	2.0499	2.40261e-10	3.41873e-09	-2.53716	1.3404e-06	2.34792e-05	-0.487254	0.844907	0.966259	zf-GATA
ENSMUSG00000015243	Abca1	7.357	5.593	6.152	37.883	31.904	24.73	9.481	4.035	3.05	6.3673	31.5057	5.522	2.30685	1.32666e-19	5.45155e-18	-2.51235	1.0515e-09	4.83018e-08	-0.205498	0.421967	0.844835	--
ENSMUSG00000015484	Fam163a	0.272	0.466	0.55	2.039	2.076	2.45	0.797	0.347	0.108	0.4293	2.1883	0.4173	2.34966	9.20618e-07	7.19545e-06	-2.39056	8.11085e-05	0.000779776	-0.040898	0.854148	0.966693	--
ENSMUSG00000015647	Lama5	3.876	3.314	3.667	26.102	28.293	26.221	5.537	5.185	3.182	3.619	26.872	4.6347	2.89244	2.13181e-52	7.83114e-50	-2.53557	6.86905e-12	6.06328e-10	0.356874	0.228919	0.676939	--
ENSMUSG00000015880	Ncapg	20.644	19.915	22.428	0.982	3.216	2.298	13.997	18.787	22.19	20.9957	2.1653	18.3247	-3.27743	4.12497e-20	1.75117e-18	3.08113	9.24573e-14	1.2709e-11	-0.196305	0.431927	0.850804	--
ENSMUSG00000015944	Castor2	1.591	1.674	1.68	4.58	8.794	7.417	1.651	0.893	0.699	1.6483	6.9303	1.081	2.07192	1.46039e-10	2.13716e-09	-2.68056	1.1001e-10	6.55944e-09	-0.608641	0.065049	0.36597	--
ENSMUSG00000015968	Cacna1d	1.122	1.082	1.12	11.825	16.218	13.164	2.202	1.189	0.803	1.108	13.7357	1.398	3.6319	1.17509e-49	3.58501e-47	-3.29649	3.68701e-19	1.58076e-16	0.335406	0.605939	0.934907	--
ENSMUSG00000016194	Hsd11b1	20.384	18.647	15.292	144.021	114.675	88.458	21.966	13.12	6.661	18.1077	115.718	13.9157	2.67594	2.14507e-21	1.02689e-19	-3.05583	6.60398e-12	5.85802e-10	-0.379891	0.291138	0.742232	--
ENSMUSG00000016356	Col20a1	0.776	0.654	0.417	1.684	2.125	7.257	0.594	0.508	0.385	0.6157	3.6887	0.4957	2.58288	1.44581e-05	8.91559e-05	-2.89566	1.01444e-06	1.84516e-05	-0.312779	0.570858	0.917746	--
ENSMUSG00000016524	Il19	0	0	0	43.118	11.298	6.858	0	0.208	0	0	20.4247	0.0693	14.318	4.16876e-09	4.86625e-08	-8.20255	7.50251e-08	1.98381e-06	6.11548	0.64546	0.934907	--
ENSMUSG00000016529	Il10	3.224	3.955	3.059	38.777	31.308	7.956	1.303	1.369	0.08	3.4127	26.0137	0.9173	2.9303	8.33056e-08	7.82213e-07	-4.82568	4.1629e-05	0.000439141	-1.89538	0.00483628	0.065749	--
ENSMUSG00000016763	Scube1	4.681	4.583	4.442	15.273	32.876	48.6	10.675	4.098	2.59	4.5687	32.2497	5.7877	2.81944	5.42055e-13	1.09876e-11	-2.47823	3.90207e-07	8.02106e-06	0.341209	0.433089	0.851733	--
ENSMUSG00000016918	Sulf1	7.256	5.357	6.552	27.706	56.578	47.349	10.243	9.647	5.85	6.3883	43.8777	8.58	2.77998	2.8812e-21	1.3612e-19	-2.35444	1.76505e-09	7.57029e-08	0.425538	0.251291	0.701232	--
ENSMUSG00000016995	Matn4	0.458	0.477	0.618	1.626	4.34	4.216	0.578	0.109	0.094	0.5177	3.394	0.2603	2.71289	1.57304e-06	1.17684e-05	-3.70455	6.51255e-08	1.77948e-06	-0.991663	0.188659	0.622219	--
ENSMUSG00000017146	Brca1	5.523	5.941	6.124	0.502	1.568	1.682	4.968	5.717	5.738	5.8627	1.2507	5.4743	-2.22886	5.0279e-09	5.82007e-08	2.12999	4.86308e-07	9.63361e-06	-0.0988737	0.559297	0.912071	--
ENSMUSG00000017344	Vtn	0.545	0.707	1.327	2.972	3.744	6.034	1.223	0.214	0.361	0.8597	4.25	0.5993	2.30561	4.60751e-05	0.000258044	-2.82603	5.79101e-06	8.10876e-05	-0.520419	0.384649	0.819338	--
ENSMUSG00000017446	C1qtnf1	4.629	4.093	5.263	30.813	55.638	47.028	8.805	3.293	2.489	4.6617	44.493	4.8623	3.25466	4.86731e-28	3.94646e-26	-3.19386	2.86679e-13	3.68731e-11	0.060803	0.954534	0.996397	--
ENSMUSG00000017466	Timp2	48.55	41.984	42.902	158.924	186.099	190.721	68.281	18.801	20.033	44.4787	178.581	35.705	2.0054	3.34303e-28	2.7603e-26	-2.32238	6.37341e-08	1.75752e-06	-0.316987	0.438589	0.856428	--
ENSMUSG00000017493	Igfbp4	51.804	45.348	34.13	282.068	689.923	728.425	93.216	63.157	27.642	43.7607	566.805	61.3383	3.69515	4.96856e-26	3.49352e-24	-3.20799	4.42839e-12	4.13171e-10	0.487154	0.19485	0.629932	--
ENSMUSG00000017737	Mmp9	0.466	0.829	0.701	105.776	173.234	48.027	7.896	5.532	0.926	0.6653	109.012	4.7847	7.3562	2.31707e-53	8.87389e-51	-4.50993	2.72154e-06	4.28756e-05	2.84627	0.00163301	0.0293449	--
ENSMUSG00000017969	Ptgis	3.909	4.494	4.384	10.509	34.103	16.771	7.4	3.072	2.227	4.2623	20.461	4.233	2.26316	2.87379e-07	2.46795e-06	-2.27312	8.06647e-06	0.000108075	-0.00996293	0.822548	0.960779	--
ENSMUSG00000018339	Gpx3	67.983	71.761	76.806	1103.24	1570.71	990.279	161.163	102.03	52.715	72.1833	1221.41	105.303	4.08074	3.63392e-54	1.42197e-51	-3.53593	2.14448e-17	6.65788e-15	0.544804	0.133566	0.536523	--
ENSMUSG00000018459	Slc13a3	4.145	3.598	1.857	16.937	32.479	3.997	1.99	0.602	0.61	3.2	17.8043	1.0673	2.47608	4.37314e-05	0.000246143	-4.06015	6.02962e-06	8.39068e-05	-1.58406	0.000302646	0.00772787	--
ENSMUSG00000018500	Adora2b	0.63	0.267	0.338	7.458	8.074	4.936	0.578	0.972	0.569	0.4117	6.8227	0.7063	4.05079	2.09648e-16	6.16613e-15	-3.27191	1.64909e-09	7.20756e-08	0.778873	0.270573	0.723463	--
ENSMUSG00000018593	Sparc	166.555	179.703	190.888	456.358	1403.83	1318.37	219.428	94.126	67.352	179.049	1059.52	126.969	2.56499	1.19937e-10	1.77685e-09	-3.06087	5.80984e-11	3.81817e-09	-0.495879	0.0840383	0.42395	--
ENSMUSG00000018822	Sfrp5	0.834	1.125	1.218	7.292	6.927	8.361	1.348	0.511	0.221	1.059	7.5267	0.6933	2.82931	5.23599e-13	1.06375e-11	-3.44039	2.55953e-10	1.34372e-08	-0.611082	0.313376	0.763624	--
ENSMUSG00000018930	Ccl4	10.079	16.821	10.523	88.104	173.133	51.666	3.071	3.964	4.297	12.4743	104.301	3.7773	3.06372	1.57951e-10	2.30025e-09	-4.78724	1.34458e-23	1.3451e-20	-1.72352	7.06243e-05	0.00228861	--
ENSMUSG00000019055	Plod1	12.254	14.302	14.393	44.832	68.948	58.414	16.702	7.936	6.744	13.6497	57.398	10.4607	2.07213	3.09604e-13	6.48007e-12	-2.45603	1.30822e-10	7.62365e-09	-0.383891	0.108602	0.483775	--
ENSMUSG00000019122	Ccl9	14.262	12.529	10.811	123.997	227.605	140.435	18.455	8.528	7.582	12.534	164.012	11.5217	3.70989	2.5115e-39	4.75864e-37	-3.83138	7.71747e-23	6.94842e-20	-0.121497	0.550716	0.907491	--
ENSMUSG00000019577	Pdk4	1.303	1.227	1.227	25.617	7.995	13.273	2.205	0.408	0.724	1.2523	15.6283	1.1123	3.64147	9.36642e-16	2.60984e-14	-3.8125	4.55289e-13	5.60832e-11	-0.171029	0.54992	0.907159	--
ENSMUSG00000019772	Vip	40.996	42.192	52.55	279.899	378.36	132.269	53.76	29.017	32.197	45.246	263.509	38.3247	2.54199	8.68217e-11	1.31217e-09	-2.78151	7.8221e-12	6.7601e-10	-0.239517	0.24157	0.690221	--
ENSMUSG00000019773	Fbxo5	13.507	11.472	14.641	0.972	3.471	2.94	11.988	13.484	10.991	13.2067	2.461	12.1543	-2.42395	7.37478e-10	9.79676e-09	2.30415	1.73869e-07	4.00877e-06	-0.119796	0.68053	0.947972	--
ENSMUSG00000019846	Lama4	13.029	12.228	14.005	45.937	70.165	55.011	16.657	6.169	5.299	13.0873	57.0377	9.375	2.12374	3.37209e-18	1.20193e-16	-2.60502	1.88798e-10	1.03966e-08	-0.481281	0.0928737	0.445689	--
ENSMUSG00000019880	Rspo3	3.793	2.399	2.757	13.127	12.633	11.802	4.291	2.883	1.634	2.983	12.5207	2.936	2.06948	5.54862e-16	1.58281e-14	-2.09239	3.6798e-07	7.6269e-06	-0.022912	0.945594	0.992979	--
ENSMUSG00000019890	Nts	0.338	0.593	0.143	3.096	1.635	10.865	0.513	0.359	0.421	0.358	5.1987	0.431	3.86011	8.38038e-06	5.43793e-05	-3.59238	3.15209e-06	4.85125e-05	0.267728	0.86837	0.970403	--
ENSMUSG00000019929	Dcn	389.944	346.992	364.968	1750.27	3118.26	1548.18	595.152	182.812	114.236	367.301	2138.9	297.4	2.54184	5.95623e-17	1.8581e-15	-2.8464	3.15142e-09	1.25548e-07	-0.304559	0.508533	0.895497	--
ENSMUSG00000019970	Sgk1	16.311	19.705	29.787	504.83	273.608	306.037	111.216	33.482	65.888	21.9343	361.492	70.1953	4.0427	1.36385e-28	1.16347e-26	-2.36452	1.46754e-08	4.92103e-07	1.67818	1.4407e-06	8.10229e-05	--
ENSMUSG00000019987	Arg1	1.001	0.557	0.844	84.545	173.173	38.981	6.501	1.974	1.493	0.8007	98.8997	3.3227	6.94862	3.03597e-40	6.00522e-38	-4.89555	9.19863e-20	4.35894e-17	2.05307	0.0010626	0.0209268	--
ENSMUSG00000019997	Ccn2	19.635	16.557	16.509	87.146	98.937	50.333	15.187	4.191	6.905	17.567	78.8053	8.761	2.16543	2.53186e-12	4.69345e-11	-3.16913	2.67249e-14	3.97715e-12	-1.0037	0.000830614	0.0173349	--
ENSMUSG00000020034	Tcp11l2	8.254	6.82	5.685	29.881	44.105	27.404	8.261	5.156	5.512	6.9197	33.7967	6.3097	2.28811	5.74888e-16	1.63734e-14	-2.42125	5.78847e-12	5.32811e-10	-0.133139	0.534262	0.901036	--
ENSMUSG00000020057	Dram1	7.336	7.383	6.661	36.596	45.76	27.288	9.502	7.109	4.453	7.1267	36.548	7.0213	2.35849	2.42253e-16	7.0559e-15	-2.37998	3.08091e-09	1.23559e-07	-0.0214824	0.88684	0.9758	--
ENSMUSG00000020077	Srgn	169.117	170.645	131.679	968.806	1226.69	369.034	206.336	158.737	91.477	157.147	854.845	152.183	2.44355	2.92084e-09	3.50267e-08	-2.48985	1.37045e-07	3.29917e-06	-0.0463044	0.966698	1	--
ENSMUSG00000020101	Vsir	25.426	22.726	21.272	76.88	141.651	78.766	31.483	14.549	10.521	23.1413	99.099	18.851	2.0984	1.58085e-13	3.45332e-12	-2.39423	1.29827e-08	4.41095e-07	-0.295831	0.43274	0.851293	--
ENSMUSG00000020108	Ddit4	27.617	26.615	20.091	132.908	144.754	116.695	36.108	22.997	29.206	24.7743	131.452	29.437	2.40762	3.83501e-23	2.14379e-21	-2.15884	1.39863e-12	1.49911e-10	0.248784	0.441887	0.858252	--
ENSMUSG00000020123	Avpr1a	0.831	0.647	1.067	8.93	14.406	9.399	1.159	0.336	0.354	0.8483	10.9117	0.6163	3.6851	1.84902e-23	1.05324e-21	-4.14602	3.82708e-18	1.37828e-15	-0.46092	0.37287	0.810668	--
ENSMUSG00000020140	Lgr5	2.643	2.444	3.494	0.06	0.122	0.622	1.584	1.617	2.696	2.8603	0.268	1.9657	-3.41588	2.59138e-07	2.24864e-06	2.87471	1.10654e-05	0.000141416	-0.541165	0.0953945	0.452131	--
ENSMUSG00000020176	Grb10	4.164	2.938	3.766	9.343	23.683	32.274	5.649	2.778	1.77	3.6227	21.7667	3.399	2.587	2.67595e-10	3.77485e-09	-2.67894	5.08322e-08	1.43695e-06	-0.0919417	0.74493	0.959136	--
ENSMUSG00000020181	Nav3	0.118	0.135	0.125	1.098	0.809	0.609	0.181	0.135	0.13	0.126	0.8387	0.1487	2.73467	1.92252e-08	2.02489e-07	-2.49602	2.14412e-06	3.48144e-05	0.238657	0.839323	0.965588	--
ENSMUSG00000020227	Irak3	4.821	5.191	2.908	45.76	50.731	24.969	5.236	4.881	3.34	4.3067	40.4867	4.4857	3.2328	1.36364e-18	5.04017e-17	-3.17405	1.12062e-14	2.01879e-12	0.0587508	0.875834	0.972706	--
ENSMUSG00000020262	Adarb1	1.256	0.917	0.979	10.033	9.523	7.193	1.767	0.673	0.77	1.0507	8.9163	1.07	3.08515	1.05821e-28	9.07037e-27	-3.05884	1.32516e-14	2.29443e-12	0.0263058	0.907789	0.982016	--
ENSMUSG00000020297	Nsg2	5.464	6.265	7.539	29.35	27.699	24.346	9.781	4.783	5.22	6.4227	27.1317	6.5947	2.07873	1.27476e-12	2.45671e-11	-2.04061	1.45688e-08	4.90356e-07	0.0381273	0.889337	0.977008	--
ENSMUSG00000020330	Hmmr	27.05	30.045	32.669	1.09	5.086	3.77	16.337	23.064	25.989	29.9213	3.3153	21.7967	-3.17395	5.56181e-14	1.26915e-12	2.71688	1.21442e-09	5.43436e-08	-0.457067	0.092944	0.445698	--
ENSMUSG00000020334	Slc22a4	0.187	0.218	0.354	3.082	4.058	2.325	0.566	0.165	0.139	0.253	3.155	0.29	3.64043	3.98367e-10	5.48631e-09	-3.44352	6.72841e-08	1.82193e-06	0.196916	0.941815	0.99193	--
ENSMUSG00000020374	Rasgef1c	0.249	0.557	0.21	2.272	3.376	3.986	0.733	0.428	0	0.3387	3.2113	0.387	3.24523	8.65041e-08	8.0929e-07	-3.05277	4.06813e-05	0.000430911	0.192468	0.839596	0.965588	--
ENSMUSG00000020407	Upp1	1319.55	1295.35	1399.56	151.549	118.099	297.07	492.674	977.545	1520.24	1338.15	188.906	996.821	-2.8245	4.38364e-17	1.38674e-15	2.39967	2.8684e-08	8.75446e-07	-0.424837	0.441477	0.858064	--
ENSMUSG00000020427	Igfbp3	18.667	12.105	21.084	122.881	134.033	102.436	26.968	13.387	9.483	17.2853	119.783	16.6127	2.79281	1.41487e-25	9.5743e-24	-2.85007	3.62351e-13	4.56284e-11	-0.0572648	0.778184	0.959136	--
ENSMUSG00000020464	Pnpt1	69.434	67.653	71.277	11.907	12.136	9.906	40.12	50.802	50.17	69.4547	11.3163	47.0307	-2.61767	3.40879e-35	4.79361e-33	2.0552	2.07263e-10	1.12078e-08	-0.56247	0.027342	0.223443	--
ENSMUSG00000020473	Aebp1	7.845	7.691	10.432	40.918	67.05	56.072	21.412	5.604	4.818	8.656	54.68	10.6113	2.65924	1.22422e-19	5.06572e-18	-2.36541	3.71166e-07	7.66465e-06	0.293834	0.88537	0.975634	--
ENSMUSG00000020627	Klhl29	0.63	1.042	0.598	5.073	3.419	2.832	0.965	0.532	0.313	0.7567	3.7747	0.6033	2.31862	2.62023e-11	4.276e-10	-2.64532	8.91482e-09	3.1631e-07	-0.326703	0.556005	0.909879	--
ENSMUSG00000020642	Rnf144a	2.755	2.684	2.19	14.567	16.203	11.972	4.301	2.807	1.288	2.543	14.2473	2.7987	2.48609	1.84684e-25	1.23581e-23	-2.34788	3.03591e-08	9.17387e-07	0.138208	0.656919	0.940423	--
ENSMUSG00000020676	Ccl11	10.833	9.348	9.381	533.933	286.934	181.424	25.537	6.424	4.174	9.854	334.097	12.045	5.08341	4.96025e-37	7.97183e-35	-4.79376	2.56868e-08	7.98864e-07	0.289653	0.797115	0.959136	--
ENSMUSG00000020684	Rasl10b	0.435	0.235	0.451	4.846	7.962	6.722	1.228	0.261	0.166	0.3737	6.51	0.5517	4.12283	3.80036e-20	1.61718e-18	-3.56079	6.77764e-10	3.26321e-08	0.562045	0.795217	0.959136	--
ENSMUSG00000020689	Itgb3	5.02	4.137	4.218	16.946	32.685	26.521	6.068	4.032	2.724	4.4583	25.384	4.2747	2.50934	8.36408e-19	3.17623e-17	-2.57004	1.2415e-10	7.28197e-09	-0.0606926	0.782267	0.959136	--
ENSMUSG00000020695	Mrc2	2.824	2.313	2.305	6.619	12.958	21.896	3.792	1.612	1.069	2.4807	13.8243	2.1577	2.47841	1.50079e-09	1.90375e-08	-2.67967	6.02219e-08	1.6709e-06	-0.201256	0.499945	0.889451	--
ENSMUSG00000020717	Pecam1	25.648	25.546	25.289	106.223	148.35	112.462	44.009	17.311	9.967	25.4943	122.345	23.7623	2.26271	2.50581e-22	1.3036e-20	-2.36421	1.45048e-07	3.45943e-06	-0.1015	0.74346	0.959136	--
ENSMUSG00000020787	P2rx1	0.435	0.463	0.43	2.502	5.527	3.093	1.267	0.241	0.211	0.4427	3.7073	0.573	3.06609	2.65376e-09	3.20373e-08	-2.69377	1.6813e-05	0.000202136	0.372314	0.673571	0.945146	--
ENSMUSG00000020810	Cygb	14.179	10.054	11.612	54.258	60.97	61.076	18.627	7.343	5.903	11.9483	58.768	10.6243	2.29822	2.35673e-31	2.49536e-29	-2.46766	1.10855e-09	5.0536e-08	-0.169437	0.507053	0.89504	--
ENSMUSG00000020893	Per1	9.004	7.557	5.876	33.98	48.865	32.03	12.089	4.852	9.179	7.479	38.2917	8.7067	2.35611	7.32501e-26	5.11047e-24	-2.13684	1.90788e-11	1.42349e-09	0.219275	0.184504	0.617443	--
ENSMUSG00000020901	Pik3r5	6.138	6.342	4.523	33.298	30.724	13.985	5.468	4.994	2.404	5.6677	26.0023	4.2887	2.19781	1.14259e-08	1.25101e-07	-2.60004	2.31184e-08	7.3034e-07	-0.402226	0.265075	0.718247	--
ENSMUSG00000020914	Top2a	85.046	84.36	107.406	3.141	19.092	15.64	82.674	103.672	103.205	92.2707	12.6243	96.517	-2.86966	7.62258e-10	1.00591e-08	2.93458	3.21709e-10	1.66466e-08	0.064911	0.850508	0.966693	--
ENSMUSG00000020926	Adam11	0.642	0.699	0.784	2.249	2.66	4.006	1.213	0.513	0.371	0.7083	2.9717	0.699	2.06877	1.25706e-07	1.148e-06	-2.08791	2.82832e-05	0.000316529	-0.019136	0.8625	0.96834	--
ENSMUSG00000020932	Gfap	1.999	2.488	1.484	24.83	32.444	24.266	5.202	3.872	3.932	1.9903	27.18	4.3353	3.77146	4.8302e-33	5.60927e-31	-2.64833	8.526e-15	1.59925e-12	1.12313	0.00328691	0.0494786	--
ENSMUSG00000021069	Pygl	4.971	6.899	7.533	74.661	121.672	33.597	10.272	4.603	3.755	6.4677	76.6433	6.21	3.56684	3.05665e-15	8.11501e-14	-3.6255	1.38941e-14	2.3603e-12	-0.0586521	0.676819	0.946098	--
ENSMUSG00000021091	Serpina3n	35.556	33.627	32.397	2127.47	2717.89	2813.69	216.984	74.74	32.06	33.86	2553.02	107.928	6.23648	5.65272e-208	5.08745e-204	-4.56406	2.30533e-20	1.29725e-17	1.67242	0.0266627	0.219801	--
ENSMUSG00000021123	Rdh12	1.78	0.735	0.329	26.019	26.753	11.578	2.098	2.539	1.252	0.948	21.45	1.963	4.49995	4.21923e-18	1.48914e-16	-3.44985	2.48843e-12	2.5033e-10	1.0501	0.0668312	0.371997	--
ENSMUSG00000021125	Arg2	1.479	1.498	0.998	77.458	71.917	30.206	7.029	4.661	2.133	1.325	59.8603	4.6077	5.49754	4.29237e-36	6.49267e-34	-3.69949	2.53279e-14	3.83261e-12	1.79804	0.00059347	0.0130957	--
ENSMUSG00000021130	Galnt16	1.304	1.216	1.112	6.299	10.644	9.546	2.339	0.438	0.455	1.2107	8.8297	1.0773	2.86656	1.61959e-19	6.61058e-18	-3.03489	4.97181e-09	1.89276e-07	-0.168337	0.577755	0.921978	--
ENSMUSG00000021136	Smoc1	1.228	0.933	1.393	7.523	17.852	25.531	1.91	2.001	0.977	1.1847	16.9687	1.6293	3.84032	2.10934e-18	7.68587e-17	-3.38052	1.34331e-11	1.06545e-09	0.459801	0.283263	0.736807	--
ENSMUSG00000021186	Fbln5	9.052	8.213	9.048	30.785	43.465	45.333	14.569	3.232	3.024	8.771	39.861	6.9417	2.18416	4.38492e-18	1.54157e-16	-2.52162	1.27982e-07	3.13121e-06	-0.337459	0.454862	0.864775	--
ENSMUSG00000021190	Lgmn	142.805	126.828	123.052	674.9	754.344	513.966	186.099	102.473	73.119	130.895	647.737	120.564	2.307	2.07351e-22	1.09132e-20	-2.42561	3.11118e-10	1.6145e-08	-0.118615	0.557017	0.910924	--
ENSMUSG00000021223	Papln	1.467	1.197	1.453	4.084	10.907	13.103	1.478	0.79	0.37	1.3723	9.3647	0.8793	2.7706	1.47562e-10	2.15769e-09	-3.41275	6.86292e-11	4.30595e-09	-0.642149	0.150696	0.566872	--
ENSMUSG00000021260	Hhipl1	0.551	0.461	0.344	8.798	13.429	11.089	1.464	0.896	0.447	0.452	11.1053	0.9357	4.61879	1.31742e-47	3.53934e-45	-3.56911	2.86422e-16	7.26424e-14	1.04967	0.0487212	0.313827	--
ENSMUSG00000021270	Hsp90aa1	407.22	528.829	527.952	87.129	96.087	62.363	213.138	391.703	439.095	488	81.8597	347.979	-2.57566	7.38767e-22	3.69384e-20	2.08777	9.45307e-09	3.3117e-07	-0.487883	0.101211	0.466781	--
ENSMUSG00000021281	Tnfaip2	23.153	24.069	22.025	139.069	110.661	67.912	31.966	21.469	9.317	23.0823	105.881	20.9173	2.19758	1.69399e-12	3.2335e-11	-2.33967	1.10863e-07	2.77651e-06	-0.14209	0.715752	0.959136	--
ENSMUSG00000021314	Amph	0.972	0.523	0.684	3.038	3.445	6.12	1.05	0.464	0.326	0.7263	4.201	0.6133	2.53203	5.78527e-09	6.6455e-08	-2.77599	1.05232e-07	2.64283e-06	-0.24396	0.599137	0.933699	--
ENSMUSG00000021318	Gli3	1.202	0.725	0.782	3.37	3.846	3.654	1.032	0.448	0.63	0.903	3.6233	0.7033	2.00452	3.97938e-12	7.19888e-11	-2.36504	1.21334e-09	5.43436e-08	-0.360517	0.317241	0.767857	zf-C2H2
ENSMUSG00000021322	Aoah	8.125	7.444	7.021	64.531	60.608	21.672	7.96	3.464	3.239	7.53	48.937	4.8877	2.7002	6.15128e-09	7.0345e-08	-3.32371	1.28129e-10	7.49098e-09	-0.623504	0.0145037	0.146542	--
ENSMUSG00000021477	Ctsl	173.484	155.627	153.632	735.939	999.961	636.336	164.629	100.429	93.716	160.914	790.745	119.591	2.29692	2.00019e-21	9.60091e-20	-2.7251	8.94414e-16	1.91735e-13	-0.42818	0.0730229	0.39072	--
ENSMUSG00000021508	Cxcl14	5.78	6.482	7.018	22.975	45.671	22.401	5.731	4.336	2.702	6.4267	30.349	4.2563	2.23951	1.47685e-09	1.87735e-08	-2.83397	8.92615e-11	5.43017e-09	-0.59446	0.0850925	0.426881	--
ENSMUSG00000021596	Mctp1	1.804	1.524	1.65	9.16	8.53	3.921	1.734	0.785	0.349	1.6593	7.2037	0.956	2.11813	3.10288e-06	2.18086e-05	-2.91365	2.04707e-06	3.34802e-05	-0.795521	0.149684	0.565202	--
ENSMUSG00000021614	Vcan	9.899	7.536	6.785	35.665	52.047	38.115	15.209	7.035	8.267	8.0733	41.9423	10.1703	2.37717	1.88256e-19	7.66655e-18	-2.04404	1.88152e-09	7.94808e-08	0.333131	0.547074	0.905256	--
ENSMUSG00000021647	Cartpt	0.573	0.266	0.431	10.17	14.622	14.085	1.245	0.666	0.594	0.4233	12.959	0.835	4.93602	9.85758e-21	4.43591e-19	-3.95603	5.93932e-14	8.29065e-12	0.979982	0.200708	0.639018	--
ENSMUSG00000021701	Plk2	5.317	6.579	10.367	31.269	59.685	39.643	10.211	9.876	8.365	7.421	43.5323	9.484	2.5524	1.63207e-11	2.75325e-10	-2.19852	4.8646e-09	1.8598e-07	0.353882	0.34286	0.790462	--
ENSMUSG00000021714	Cenpk	25.997	22.91	27.848	2.86	7.408	7.678	27.134	26.825	29.138	25.585	5.982	27.699	-2.0966	1.18241e-07	1.08699e-06	2.21113	1.8535e-06	3.08466e-05	0.114536	0.96256	1	--
ENSMUSG00000021728	Emb	11.813	13.588	10.479	91.02	119.687	50.437	16.315	11.609	7.151	11.96	87.048	11.6917	2.86359	1.45533e-15	3.99938e-14	-2.89633	1.13699e-11	9.30625e-10	-0.0327368	0.832325	0.962982	--
ENSMUSG00000021750	Fam107a	1.173	1.268	1.102	8.586	10.909	11.636	2.438	1.388	0.6	1.181	10.377	1.4753	3.13531	1.57849e-24	9.69723e-23	-2.81428	9.16995e-09	3.23771e-07	0.321032	0.574765	0.920067	--
ENSMUSG00000021756	Il6st	36.609	33.282	35.182	148.432	211.974	165.747	49.192	28.318	20.92	35.0243	175.384	32.81	2.32409	4.59587e-27	3.4326e-25	-2.41831	6.54614e-11	4.18001e-09	-0.094222	0.686586	0.951953	--
ENSMUSG00000021765	Fst	0.468	0.726	0.973	9.749	16.54	18.978	1.257	1.23	0.372	0.7223	15.089	0.953	4.38469	1.50672e-21	7.29058e-20	-3.98488	1.86835e-15	3.78016e-13	0.399811	0.817452	0.959136	--
ENSMUSG00000021806	Nid2	2.341	2.041	2.376	9.623	26.259	23.164	4.952	2.915	1.703	2.2527	19.682	3.19	3.12717	9.83284e-17	3.02146e-15	-2.62525	1.59771e-08	5.25958e-07	0.501923	0.214825	0.661041	--
ENSMUSG00000021822	Plau	14.293	10.499	14.789	31.026	165.584	100.624	16.809	17.68	9.732	13.1937	99.078	14.7403	2.90872	1.88786e-09	2.33711e-08	-2.7488	1.37036e-07	3.29917e-06	0.159924	0.575061	0.920211	--
ENSMUSG00000021846	Peli2	2.794	2.604	2.818	14.07	17.792	12.044	3.359	1.626	1.157	2.7387	14.6353	2.0473	2.41791	3.45243e-19	1.35685e-17	-2.83764	1.48265e-11	1.15576e-09	-0.419728	0.128857	0.526947	--
ENSMUSG00000021903	Galnt15	2.865	1.855	2.387	14.98	18.513	10.7	3.121	0.477	0.697	2.369	14.731	1.4317	2.63651	4.61e-17	1.45324e-15	-3.36309	8.23285e-11	5.05969e-09	-0.726583	0.237581	0.685677	--
ENSMUSG00000021904	Sema3g	1.768	1.558	1.471	6.954	10.225	11.456	2.749	0.922	0.509	1.599	9.545	1.3933	2.57758	1.90822e-18	7.00978e-17	-2.7762	2.18816e-08	6.99863e-07	-0.198629	0.562734	0.913515	--
ENSMUSG00000021922	Itih4	0.03	0.056	0.387	1.903	3.721	2.637	0.678	0.051	0.072	0.1577	2.7537	0.267	4.1264	2.87951e-08	2.93113e-07	-3.36644	1.00794e-06	1.83705e-05	0.759962	0.671403	0.944245	--
ENSMUSG00000022012	Enox1	0.512	0.458	0.431	1.506	2.709	2.471	0.699	0.125	0.274	0.467	2.2287	0.366	2.25469	3.45144e-06	2.40705e-05	-2.60627	1.74062e-05	0.000207572	-0.351579	0.495967	0.886978	--
ENSMUSG00000022015	Tnfsf11	2.692	1.802	1.274	11.169	15.012	6.697	2.195	1.872	0.846	1.9227	10.9593	1.6377	2.51098	1.327e-09	1.69645e-08	-2.74245	4.14646e-08	1.20234e-06	-0.231467	0.68642	0.951953	--
ENSMUSG00000022032	Scara5	3.562	2.493	2.582	69.862	98.36	89.402	8.042	1.812	0.498	2.879	85.8747	3.4507	4.89859	4.52263e-103	8.14073e-100	-4.63729	1.71777e-06	2.89895e-05	0.261307	0.864278	0.968665	--
ENSMUSG00000022034	Esco2	15.805	14.115	17.514	0.259	2.977	2.258	9.778	10.443	10.781	15.8113	1.8313	10.334	-3.10999	1.28511e-08	1.39098e-07	2.49643	3.08068e-06	4.76989e-05	-0.61356	0.0158313	0.156236	--
ENSMUSG00000022091	Sorbs3	5.267	3.365	4.509	15.999	28.52	21.53	7.609	3.5	2.487	4.3803	22.0163	4.532	2.32946	4.97675e-16	1.42419e-14	-2.28035	1.20268e-07	2.97892e-06	0.0491072	0.963877	1	--
ENSMUSG00000022094	Slc39a14	9.62	11.274	8.853	142.149	134.544	112.06	15.473	9.967	9.664	9.9157	129.584	11.7013	3.70804	1.7513e-50	5.83768e-48	-3.46915	1.29423e-23	1.3451e-20	0.238891	0.609554	0.934907	--
ENSMUSG00000022098	Bmp1	6.39	5.924	5.386	27.209	49.132	50.64	7.848	3.321	2.391	5.9	42.327	4.52	2.84279	3.88658e-22	1.98876e-20	-3.22718	8.01016e-14	1.10953e-11	-0.384392	0.236681	0.685677	--
ENSMUSG00000022122	Ednrb	5.008	6.409	5.412	21.237	33.259	19.564	9.852	6.246	1.873	5.6097	24.6867	5.9903	2.13775	1.0209e-10	1.5288e-09	-2.04302	0.000105354	0.000972728	0.0947212	0.890451	0.977046	--
ENSMUSG00000022126	Acod1	2.979	2.006	1.629	104.017	123.224	37.303	11.673	11.512	3.244	2.2047	88.1813	8.8097	5.32184	5.95235e-35	7.99569e-33	-3.32331	7.81805e-10	3.7145e-08	1.99853	0.00167803	0.0299075	--
ENSMUSG00000022150	Dab2	22.138	21.344	20.347	107.096	109.239	60.481	28.931	7.799	5.36	21.2763	92.272	14.03	2.11664	3.23942e-13	6.76446e-12	-2.71738	6.56559e-08	1.7886e-06	-0.600735	0.351202	0.796879	--
ENSMUSG00000022218	Tgm1	0.618	0.711	0.522	13.892	12.708	4.633	1.485	1.506	0.385	0.617	10.411	1.1253	4.07669	1.58896e-18	5.84893e-17	-3.20968	4.10649e-08	1.19653e-06	0.86701	0.06286	0.35923	--
ENSMUSG00000022225	Cma1	15.043	14.548	14.84	1.316	5.51	0.942	10.033	23.87	14.181	14.8103	2.5893	16.028	-2.51595	2.94445e-06	2.08007e-05	2.62994	4.10883e-06	6.02997e-05	0.11399	0.657037	0.940516	--
ENSMUSG00000022229	Atp12a	432.965	465.299	451.731	31.232	26.733	16.805	510.65	489.994	496.831	449.998	24.9233	499.158	-4.17435	2.96208e-48	8.33085e-46	4.32393	2.23562e-37	1.00642e-33	0.149578	0.620233	0.934907	--
ENSMUSG00000022237	Ankrd33b	0.382	0.287	0.414	7.499	6.426	2.251	0.943	0.36	0.184	0.361	5.392	0.4957	3.90075	7.4163e-14	1.67285e-12	-3.44338	3.21911e-08	9.5971e-07	0.457371	0.359949	0.801895	--
ENSMUSG00000022322	Shcbp1	29.435	27.195	30.106	1.05	5.395	4.13	23.603	27.144	30.838	28.912	3.525	27.195	-3.03597	1.66906e-11	2.80252e-10	2.94765	2.08039e-10	1.1216e-08	-0.088327	0.666005	0.94344	--
ENSMUSG00000022324	Matn2	11.302	10.402	10.309	51.879	87.761	83.4	19.768	5.137	4.741	10.671	74.3467	9.882	2.80057	7.64135e-27	5.63706e-25	-2.91139	2.52696e-10	1.3305e-08	-0.11082	0.707916	0.959136	--
ENSMUSG00000022360	Atad2	16.91	14.708	17.611	1.841	3.841	3.355	11.698	13.097	15.966	16.4097	3.0123	13.587	-2.44559	9.03909e-19	3.39673e-17	2.17327	4.54236e-10	2.28476e-08	-0.272319	0.236687	0.685677	--
ENSMUSG00000022415	Syngr1	1.487	1.806	1.951	9.374	7.038	5.837	2.951	1.338	1.047	1.748	7.4163	1.7787	2.085	2.9718e-06	2.09692e-05	-2.05991	1.50035e-06	2.60278e-05	0.025091	0.49569	0.886978	--
ENSMUSG00000022421	Nptxr	0.886	0.92	0.978	2.999	4.402	5.21	1.154	0.702	0.399	0.928	4.2037	0.7517	2.17945	5.82541e-10	7.87104e-09	-2.48348	1.36717e-07	3.29917e-06	-0.304032	0.458255	0.866452	--
ENSMUSG00000022438	Parvb	3.349	2.412	3.012	9.24	18.631	9.814	3.468	1.758	1.305	2.9243	12.5617	2.177	2.10285	1.21392e-09	1.56411e-08	-2.52861	1.09379e-08	3.78765e-07	-0.425766	0.209514	0.652901	--
ENSMUSG00000022454	Nell2	0.711	0.68	0.746	2.646	3.36	3.215	0.638	0.453	0.489	0.7123	3.0737	0.5267	2.10934	4.29372e-07	3.5805e-06	-2.545	5.05588e-07	9.96111e-06	-0.435662	0.420889	0.843794	--
ENSMUSG00000022504	Ciita	26.379	22.868	23.496	2.047	1.913	7.689	17.448	17.128	15.204	24.2477	3.883	16.5933	-2.6426	2.05136e-10	2.94924e-09	2.09536	9.25639e-07	1.70779e-05	-0.547242	0.03944	0.279077	--
ENSMUSG00000022548	Apod	5.994	4.652	6.992	358.684	156.051	150.629	23.923	7.071	2.759	5.8793	221.788	11.251	5.23738	1.6758e-38	2.98658e-36	-4.30106	3.91529e-07	8.03051e-06	0.936329	0.218943	0.666135	--
ENSMUSG00000022579	Gpihbp1	4.982	4.907	6.318	39.062	19.634	19.349	6.917	1.743	2.058	5.4023	26.015	3.5727	2.26769	1.52133e-07	1.37263e-06	-2.86427	6.97223e-09	2.56746e-07	-0.596581	0.111088	0.487724	--
ENSMUSG00000022651	Retnlg	0	1.248	1.201	2144.89	1562.2	528.624	60.988	50.667	5.137	0.8163	1411.9	38.9307	10.7562	1.01664e-19	4.24584e-18	-5.18059	1.9489e-06	3.21962e-05	5.5756	0.000181583	0.00498668	--
ENSMUSG00000022661	Cd200	11.77	12.82	15.396	54.71	81.875	54.595	16.058	13.015	9.968	13.3287	63.7267	13.0137	2.25736	2.72108e-16	7.89991e-15	-2.29187	2.12707e-10	1.14335e-08	-0.034505	0.87125	0.9707	--
ENSMUSG00000022665	Ccdc80	13.131	14.103	16.976	51.026	95.856	68.515	25.498	6.23	3.832	14.7367	71.799	11.8533	2.28455	1.25355e-13	2.75108e-12	-2.59867	4.26953e-07	8.67736e-06	-0.314117	0.551442	0.908029	--
ENSMUSG00000022816	Fstl1	42.277	35.594	35.343	176.723	324.116	213.588	51.976	25.071	16.3	37.738	238.142	31.1157	2.65773	3.06676e-23	1.72042e-21	-2.93611	2.73636e-12	2.69255e-10	-0.278377	0.313398	0.763624	--
ENSMUSG00000022822	Abcc5	3.572	3.092	3.157	18.732	17.83	13.34	4.648	3.07	2.353	3.2737	16.634	3.357	2.34516	4.49664e-18	1.57777e-16	-2.30889	9.52411e-10	4.43154e-08	0.0362651	0.716609	0.959136	--
ENSMUSG00000022876	Samsn1	10.001	6.439	6.407	74.597	45.56	10.975	8.636	6.446	3.723	7.6157	43.7107	6.2683	2.52094	4.82073e-06	3.27199e-05	-2.80183	5.79011e-07	1.1187e-05	-0.280888	0.445856	0.859101	--
ENSMUSG00000022886	Prl2a1	0	0	0	8.209	5.078	1.03	0	0	0	0	4.7723	0	12.2205	6.59044e-08	6.30664e-07	-12.2205	3.43411e-08	1.01707e-06	0	1	1	--
ENSMUSG00000022887	Masp1	0.929	0.948	1.057	4.412	7.024	12.557	1.602	0.309	0.518	0.978	7.9977	0.8097	3.03167	1.87693e-12	3.56379e-11	-3.30418	2.07123e-10	1.12078e-08	-0.272506	0.449809	0.861805	--
ENSMUSG00000022893	Adamts1	2.178	2.836	3.063	100.438	88.61	53.397	11.053	5.188	2.857	2.6923	80.815	6.366	4.90769	2.12184e-47	5.61663e-45	-3.66616	6.55453e-16	1.47534e-13	1.24153	0.00204698	0.034581	--
ENSMUSG00000022894	Adamts5	0.695	0.488	0.685	2.55	4.576	2.644	1.048	0.402	0.224	0.6227	3.2567	0.558	2.38686	2.46763e-12	4.59331e-11	-2.54506	2.95671e-07	6.32825e-06	-0.158195	0.642044	0.934907	--
ENSMUSG00000022902	Stfa2	0	0	0	100.447	84.913	15.468	0.227	0.793	0.223	0	66.9427	0.4143	16.0306	1.11955e-10	1.66683e-09	-7.33599	1.4284e-10	8.24398e-09	8.69465	0.155058	0.572971	--
ENSMUSG00000023034	Nr4a1	4.722	5.419	4.673	49.532	64.099	25.209	12.131	6.155	7.403	4.938	46.28	8.563	3.22839	1.80746e-17	5.9696e-16	-2.4342	1.40158e-09	6.18585e-08	0.794189	0.0214534	0.189383	NGFIB-like
ENSMUSG00000023078	Cxcl13	51.512	39.758	30.196	1251.56	1326.59	421.461	184.609	76.495	57.084	40.4887	999.871	106.063	4.62615	5.37074e-29	4.69288e-27	-3.23683	1.07638e-11	8.92564e-10	1.38933	0.000117589	0.00350465	--
ENSMUSG00000023191	P3h3	4.25	3.923	3.874	12.856	26.813	25.09	5.949	3.906	2.58	4.0157	21.5863	4.145	2.42641	2.70204e-13	5.70853e-12	-2.38067	2.68913e-08	8.30585e-07	0.0457326	0.974125	1	--
ENSMUSG00000023224	Serping1	176.131	140.654	141.666	487.486	707.078	768.575	169.016	127.498	78.598	152.817	654.38	125.037	2.09832	1.32957e-19	5.45155e-18	-2.38777	5.22351e-10	2.58406e-08	-0.289446	0.300691	0.751728	--
ENSMUSG00000023411	Nfatc4	2.316	2.635	2.013	9.525	15.492	14.007	3.323	1.503	1.461	2.3213	13.008	2.0957	2.48637	4.14182e-19	1.6137e-17	-2.63392	1.33146e-12	1.45307e-10	-0.147544	0.609244	0.934907	RHD
ENSMUSG00000023473	Celsr3	0.376	0.071	0.263	2.624	1.925	0.964	0.905	0.272	0.191	0.2367	1.8377	0.456	2.95695	5.96033e-14	1.35291e-12	-2.01077	4.80953e-08	1.36601e-06	0.946177	0.0801056	0.412476	--
ENSMUSG00000023484	Prph	7.928	7.32	8.676	32.601	41.137	37.164	10.173	5.89	7.698	7.9747	36.9673	7.9203	2.21275	8.84426e-18	3.0556e-16	-2.22262	1.16795e-11	9.51644e-10	-0.00986307	0.969308	1	--
ENSMUSG00000023809	Rps6ka2	0.977	1.657	1.16	5.366	7.541	5.134	1.56	0.677	0.604	1.2647	6.0137	0.947	2.24949	1.34307e-10	1.9751e-09	-2.66681	1.71638e-09	7.42952e-08	-0.417321	0.352854	0.798008	--
ENSMUSG00000023868	Pde10a	0.616	0.871	0.42	3.57	3.74	3.125	0.861	0.644	0.435	0.6357	3.4783	0.6467	2.45205	5.82894e-10	7.87104e-09	-2.4273	7.14311e-08	1.91408e-06	0.0247518	0.949019	0.994534	--
ENSMUSG00000023903	Mmp25	0.705	0.817	1.062	8.042	15.396	4.404	1.395	1.308	0.372	0.8613	9.2807	1.025	3.42958	8.54159e-13	1.68399e-11	-3.1786	1.69847e-08	5.55069e-07	0.25098	0.632275	0.934907	--
ENSMUSG00000023913	Pla2g7	45.272	33.908	34.528	408.146	493.635	225.261	70.086	40.953	25.094	37.9027	375.681	45.3777	3.30914	1.4651e-25	9.87709e-24	-3.04945	8.151e-13	9.5376e-11	0.259683	0.387072	0.821178	--
ENSMUSG00000023940	Sgo1	11.671	12.353	13.13	0.935	4.499	3.403	10.38	12.999	13.983	12.3847	2.9457	12.454	-2.07189	1.24099e-06	9.45314e-06	2.07994	3.27401e-06	5.00467e-05	0.00805415	0.960553	0.999179	--
ENSMUSG00000023959	Clic5	135.382	112.084	129.478	30.988	14.637	39.755	102.382	98.11	163.194	125.648	28.46	121.229	-2.14238	1.24156e-10	1.83633e-09	2.09072	4.11328e-08	1.19657e-06	-0.0516568	0.739643	0.959136	--
ENSMUSG00000023972	Ptk7	6.308	5.359	5.025	17.781	28.403	25.876	6.424	5.136	3.745	5.564	24.02	5.1017	2.11004	2.15932e-16	6.33025e-15	-2.2352	2.48917e-09	1.01408e-07	-0.125154	0.638945	0.934907	--
ENSMUSG00000024042	Sik1	3.55	3.401	3.328	21.263	22.612	13.697	6.23	3.769	3.485	3.4263	19.1907	4.4947	2.48567	3.94915e-17	1.26037e-15	-2.09412	2.11384e-08	6.78501e-07	0.391549	0.260797	0.712585	--
ENSMUSG00000024053	Emilin2	4.155	3.431	4.598	64.014	86.291	35.186	9.648	3.828	2.717	4.0613	61.8303	5.3977	3.92829	5.18904e-23	2.85635e-21	-3.51791	3.86837e-12	3.7052e-10	0.410382	0.363316	0.803328	--
ENSMUSG00000024056	Ndc80	16.856	15.395	17.033	0.642	4.832	2.676	10.59	14.684	16.806	16.428	2.7167	14.0267	-2.59625	1.85882e-07	1.65003e-06	2.36826	2.92233e-06	4.56791e-05	-0.227985	0.426567	0.847948	--
ENSMUSG00000024065	Ehd3	4.098	3.708	3.09	13.187	21.916	13.219	5.306	3.513	1.895	3.632	16.1073	3.5713	2.14888	2.7785e-12	5.13369e-11	-2.17318	7.99728e-07	1.49851e-05	-0.0243014	0.899427	0.980038	--
ENSMUSG00000024087	Cyp1b1	0.206	0.08	0.135	2.814	3.186	2.43	0.499	0.022	0.222	0.1403	2.81	0.2477	4.32364	4.864e-19	1.88284e-17	-3.5041	2.16426e-08	6.93448e-07	0.819542	0.493914	0.886509	--
ENSMUSG00000024164	C3	83.291	91.841	99.718	786.402	1321.3	1430.62	300.09	154.226	99.861	91.6167	1179.44	184.726	3.68635	4.20175e-35	5.81781e-33	-2.67465	1.49027e-10	8.54627e-09	1.0117	0.126112	0.521808	--
ENSMUSG00000024190	Dusp1	15.752	18.795	23.529	390.436	434.668	205.82	41.647	19.572	26.135	19.3587	343.641	29.118	4.14985	8.18402e-31	7.96283e-29	-3.56092	1.87128e-21	1.248e-18	0.588932	0.122603	0.515362	--
ENSMUSG00000024222	Fkbp5	20.427	23.173	22.476	166.799	142.868	222.869	38.477	30.377	39.459	22.0253	177.512	36.1043	3.01068	3.73403e-28	3.05511e-26	-2.29767	4.57835e-13	5.60832e-11	0.713008	0.00494003	0.0668029	--
ENSMUSG00000024235	Map3k8	3.939	3.009	3.431	40.958	30.424	11.58	5.232	3.346	2.903	3.4597	27.654	3.827	2.99878	1.38894e-11	2.36526e-10	-2.8532	1.04971e-09	4.83018e-08	0.145581	0.734497	0.959136	--
ENSMUSG00000024261	Syt4	1.302	1.542	1.762	12.011	8.388	4.966	2.275	1.229	1.053	1.5353	8.455	1.519	2.46125	5.62532e-09	6.47829e-08	-2.47668	4.71046e-08	1.34211e-06	-0.01543	0.827049	0.962549	--
ENSMUSG00000024424	Ttc39c	1.348	1.649	2.049	10.905	15.757	8.413	1.473	1.435	0.683	1.682	11.6917	1.197	2.79723	6.05264e-14	1.37214e-12	-3.28799	1.34658e-12	1.46071e-10	-0.490755	0.338017	0.787872	--
ENSMUSG00000024451	Arap3	4.119	3.277	2.053	19.162	20.878	17.845	4.339	1.461	1.564	3.1497	19.295	2.4547	2.61496	1.42042e-16	4.28268e-15	-2.97463	2.35174e-10	1.24552e-08	-0.359672	0.358075	0.801252	--
ENSMUSG00000024481	Lvrn	0.063	0.082	0.266	1.722	2.542	1.282	0.51	0.045	0.084	0.137	1.8487	0.213	3.75424	8.20773e-09	9.17635e-08	-3.11756	4.26607e-06	6.21012e-05	0.636678	0.672904	0.944907	--
ENSMUSG00000024500	Ppp2r2b	0.986	0.709	0.51	5.344	6.444	5.015	1.299	0.815	0.362	0.735	5.601	0.8253	2.92987	7.72433e-14	1.7358e-12	-2.76264	1.50145e-07	3.56149e-06	0.167233	0.741713	0.959136	--
ENSMUSG00000024529	Lox	2.627	2.162	2.434	70.014	90.843	83.185	9.189	2.159	1.32	2.4077	81.3473	4.2227	5.07839	1.36298e-127	4.90672e-124	-4.26787	2.38603e-17	7.28226e-15	0.810519	0.361174	0.801895	--
ENSMUSG00000024538	Ppic	21.977	15.826	19.483	65.83	109.152	99.888	24.865	9.536	8.011	19.0953	91.6233	14.1373	2.26249	2.57511e-18	9.30762e-17	-2.69621	1.05623e-10	6.3188e-09	-0.43371	0.155966	0.574096	--
ENSMUSG00000024620	Pdgfrb	6.912	5.901	6.026	27.383	48.812	47.981	9.055	5.695	3.924	6.2797	41.392	6.2247	2.72059	3.06808e-23	1.72042e-21	-2.73328	4.18246e-12	3.92258e-10	-0.0126914	0.880553	0.974112	--
ENSMUSG00000024661	Fth1	2296.35	2260.01	2053.51	20046.3	16727.9	9240.34	3970.37	2378.38	2176.04	2203.29	15338.2	2841.6	2.7994	7.24475e-18	2.5078e-16	-2.43236	2.18054e-10	1.16513e-08	0.367044	0.167003	0.592068	--
ENSMUSG00000024673	Ms4a1	28.536	14.361	5.067	2.912	2.853	0.888	18.11	17.743	15.678	15.988	2.2177	17.177	-2.84988	2.71318e-07	2.34456e-06	2.95336	7.95984e-12	6.82538e-10	0.103489	0.812903	0.959136	--
ENSMUSG00000024679	Ms4a6d	43.563	44.191	39.119	148.278	350.946	146.284	45.306	35.093	21.703	42.291	215.169	34.034	2.34705	4.05881e-10	5.58551e-09	-2.66042	1.17223e-09	5.27707e-08	-0.313374	0.253248	0.703608	--
ENSMUSG00000024713	Pcsk5	1.501	1.547	1.497	9.706	23.042	27.376	2.563	0.553	0.395	1.515	20.0413	1.1703	3.72559	9.14364e-22	4.50919e-20	-4.09799	1.23161e-06	2.17855e-05	-0.372398	0.333289	0.78294	--
ENSMUSG00000024737	Slc15a3	10.447	10.415	7.746	79.816	83.447	34.218	13.648	12.845	6.002	9.536	65.827	10.8317	2.78722	2.59504e-13	5.48893e-12	-2.60342	2.81997e-08	8.641e-07	0.183799	0.593154	0.930778	--
ENSMUSG00000024795	Kif20b	24.599	21.127	22.536	0.644	4.941	3.283	11.643	15.659	14.2	22.754	2.956	13.834	-2.9444	5.83623e-12	1.035e-10	2.2265	4.51892e-07	9.05141e-06	-0.717902	0.00535955	0.0705489	--
ENSMUSG00000024810	Il33	5.449	4.939	4.457	77.87	131.613	86.997	10.429	11.352	3.184	4.9483	98.8267	8.3217	4.31989	3.41437e-62	1.66105e-59	-3.56996	2.00898e-13	2.60257e-11	0.74993	0.0280378	0.227248	--
ENSMUSG00000024907	Gal	2.278	3.966	4.294	56.369	101.078	36.271	5.957	3.768	3.732	3.5127	64.5727	4.4857	4.20029	2.06803e-19	8.36508e-18	-3.84753	4.67588e-18	1.6192e-15	0.352756	0.613378	0.934907	--
ENSMUSG00000024909	Efemp2	12.615	11.933	9.534	27.325	74.972	70.678	15.462	11.518	7.847	11.3607	57.6583	11.609	2.34348	2.10966e-09	2.58854e-08	-2.31229	1.75301e-07	4.03662e-06	0.0311962	0.94551	0.992979	--
ENSMUSG00000024912	Fosl1	0.378	0.154	0.672	9.806	8.086	4.992	2.185	3.059	0.282	0.4013	7.628	1.842	4.24843	4.59235e-14	1.05842e-12	-2.05003	3.67488e-07	7.6269e-06	2.1984	0.167502	0.592928	TF_bZIP
ENSMUSG00000024940	Ltbp3	6.181	5.208	6.542	18.904	28.169	31.994	9.996	3.296	3.768	5.977	26.3557	5.6867	2.14062	3.54922e-13	7.36012e-12	-2.21246	2.6116e-09	1.05679e-07	-0.0718383	0.217764	0.664591	--
ENSMUSG00000024972	Lgals12	10.87	13.362	13.274	0.958	1.332	4.341	9.628	8.063	13.206	12.502	2.2103	10.299	-2.49982	2.805e-07	2.41463e-06	2.22017	7.10458e-06	9.71391e-05	-0.279655	0.210321	0.654131	--
ENSMUSG00000025001	Hells	20.404	19.153	23.654	0.736	3.356	2.914	18.142	15.526	16.951	21.0703	2.3353	16.873	-3.17351	1.03554e-11	1.79056e-10	2.85302	3.05193e-10	1.59293e-08	-0.320497	0.524621	0.896045	--
ENSMUSG00000025091	Pnliprp2	2.284	1.36	2.209	23.921	21.353	47.954	2.443	4.184	1.336	1.951	31.076	2.6543	3.99352	2.95733e-23	1.66871e-21	-3.54938	2.48362e-11	1.80333e-09	0.444136	0.322675	0.772508	--
ENSMUSG00000025176	Hoga1	4.621	5.275	2.829	69.219	24.314	9.949	5.82	7.201	7.034	4.2417	34.494	6.685	3.02364	6.75655e-07	5.42695e-06	-2.36735	2.39424e-05	0.000274342	0.656296	0.106558	0.477892	--
ENSMUSG00000025321	Itgb8	0.829	0.47	0.583	4.554	3.764	0.795	0.508	0.409	0.312	0.6273	3.0377	0.4097	2.27566	6.08061e-05	0.000331237	-2.89044	3.75283e-07	7.7408e-06	-0.614782	0.161255	0.582733	--
ENSMUSG00000025330	Padi4	0.091	0.107	0.308	8.301	22.995	4.981	1.013	0.839	0.136	0.1687	12.0923	0.6627	6.16377	2.36677e-18	8.58907e-17	-4.18967	9.51389e-11	5.74888e-09	1.97411	0.0394746	0.279077	--
ENSMUSG00000025355	Mmp19	7.025	8.007	6.336	46.105	88.838	64.943	9.027	4.537	3.145	7.1227	66.6287	5.5697	3.22565	1.76099e-27	1.3546e-25	-3.58048	1.36278e-18	5.45325e-16	-0.354826	0.339737	0.788061	--
ENSMUSG00000025473	Adam8	3.1	3.21	2.518	80.956	115.669	42.601	4.364	4.071	1.55	2.9427	79.742	3.3283	4.76014	6.28126e-37	1.00055e-34	-4.58247	1.13794e-21	7.88108e-19	0.177676	0.653773	0.939164	--
ENSMUSG00000025475	Adgra1	0.044	0.017	0.056	1.149	0.493	1.978	0.135	0.031	0.044	0.039	1.2067	0.07	4.95141	1.79461e-08	1.89683e-07	-4.10753	1.8798e-07	4.28475e-06	0.843881	0.623041	0.934907	--
ENSMUSG00000025491	Ifitm1	94.122	113.254	96.206	1207.52	1682.24	912.928	170.578	151.763	51.418	101.194	1267.56	124.586	3.64686	9.47094e-33	1.05886e-30	-3.34684	8.8363e-13	1.00706e-10	0.300022	0.62351	0.934907	--
ENSMUSG00000025511	Tspan4	14.09	12.165	9.553	139.149	175.775	121.927	26.443	18.5	14.394	11.936	145.617	19.779	3.60879	3.72048e-45	9.17379e-43	-2.88014	5.0055e-17	1.48651e-14	0.72865	0.0200795	0.181756	--
ENSMUSG00000025650	Col7a1	0.103	0.125	0.048	0.174	0.821	1.28	0.139	0.081	0.069	0.092	0.7583	0.0963	3.04313	7.52948e-05	0.00040193	-2.97673	3.54822e-05	0.00038351	0.0664012	0.999999	1	--
ENSMUSG00000025665	Rps6ka6	1.758	1.781	1.941	0.245	0.506	0.516	1.028	2.494	2.598	1.8267	0.4223	2.04	-2.11276	3.93944e-09	4.62858e-08	2.27212	1.75589e-06	2.94398e-05	0.159356	0.666983	0.94344	--
ENSMUSG00000025701	Alox5	1.279	1.224	1.483	11.726	23.074	8.532	2.1	0.477	0.372	1.3287	14.444	0.983	3.44242	1.27344e-15	3.52645e-14	-3.87714	3.77034e-13	4.71476e-11	-0.434716	0.297488	0.748048	--
ENSMUSG00000025746	Il6	0.219	0.171	0.038	165.654	66.27	17.048	2.366	2.195	0.598	0.1427	82.9907	1.7197	9.18416	3.56755e-15	9.37459e-14	-5.59275	1.62962e-07	3.7962e-06	3.59141	0.000325001	0.00815844	--
ENSMUSG00000025804	Ccr1	23.147	23.947	21.938	136.692	134.257	62.147	29.862	15.328	7.971	23.0107	111.032	17.7203	2.2706	1.32849e-10	1.95525e-09	-2.6475	1.4906e-08	4.97061e-07	-0.376897	0.232612	0.681211	--
ENSMUSG00000025854	Fam20c	1.327	1.056	1.019	13.501	15.553	8.672	1.936	1.231	1.114	1.134	12.5753	1.427	3.4711	2.58393e-25	1.70665e-23	-3.13954	7.81458e-15	1.49699e-12	0.331565	0.510475	0.895497	--
ENSMUSG00000025930	Msc	1.633	0.605	1.162	2.934	8.104	7.875	1.734	0.687	1.035	1.1333	6.3043	1.152	2.47577	2.16339e-06	1.56894e-05	-2.4522	5.98156e-06	8.33669e-05	0.0235685	0.922988	0.986443	bHLH
ENSMUSG00000025964	Adam23	5.045	4.854	5.551	23.841	28.205	31.38	8.384	3.097	2.276	5.15	27.8087	4.5857	2.43289	3.97645e-22	2.02192e-20	-2.60033	3.40263e-09	1.34662e-07	-0.167441	0.727714	0.959136	--
ENSMUSG00000025991	Cps1	14.485	13.782	17.07	0.153	0.808	0.055	6.76	5.126	7.62	15.1123	0.3387	6.502	-5.47972	1.27064e-08	1.3778e-07	4.26295	9.33612e-06	0.000122802	-1.21677	6.38992e-08	5.03927e-06	--
ENSMUSG00000026039	Sgo2a	8.637	7.875	8.617	0.77	1.57	1.803	4.506	6.371	5.806	8.3763	1.381	5.561	-2.60061	1.01451e-16	3.11092e-15	2.00963	5.61071e-07	1.08871e-05	-0.590975	0.0445725	0.298282	--
ENSMUSG00000026042	Col5a2	23.829	22.641	21.92	68.282	175.884	154.047	29.292	11.022	8.038	22.7967	132.738	16.1173	2.54168	1.98114e-13	4.27585e-12	-3.04189	3.89815e-11	2.65471e-09	-0.50021	0.258034	0.708718	--
ENSMUSG00000026043	Col3a1	254.148	222.03	222.683	656.366	2474.72	2377.88	310.123	124.493	95.224	232.954	1836.32	176.613	2.9787	3.0419e-11	4.93726e-10	-3.37815	3.80471e-11	2.61494e-09	-0.399449	0.290199	0.741643	--
ENSMUSG00000026068	Il18rap	2.16	2.725	1.967	13.648	15.338	7.885	2.902	3.409	1.203	2.284	12.2903	2.5047	2.42789	2.43639e-11	3.99772e-10	-2.29483	3.84967e-06	5.71484e-05	0.133056	0.715742	0.959136	--
ENSMUSG00000026072	Il1r1	7.518	7.343	8.534	110.317	121.371	66.742	12.08	11.7	5.217	7.7983	99.4767	9.6657	3.67312	1.15601e-34	1.50459e-32	-3.36342	8.21659e-15	1.55743e-12	0.309703	0.359507	0.801895	--
ENSMUSG00000026073	Il1r2	3.572	4.248	3.087	530.228	542.726	156.629	18.505	13.405	2.517	3.6357	409.861	11.4757	6.81677	5.72518e-52	2.02065e-49	-5.15848	3.6794e-08	1.08793e-06	1.65829	0.0374341	0.271656	--
ENSMUSG00000026074	Map4k4	18.868	18.372	16.365	95.992	107.203	57.838	25.527	15.1	9.387	17.8683	87.011	16.6713	2.28379	3.48517e-13	7.24401e-12	-2.38383	1.73073e-09	7.47369e-08	-0.100036	0.502221	0.89154	--
ENSMUSG00000026114	Cnga3	0.238	0.604	0.376	5.077	2.164	1.724	0.601	0.768	0.384	0.406	2.9883	0.5843	2.87979	7.9834e-07	6.35284e-06	-2.35448	7.50595e-05	0.000730592	0.525312	0.403627	0.832831	--
ENSMUSG00000026121	Sema4c	3.806	2.585	3.738	27.417	21.632	16.435	4.617	4.481	2.253	3.3763	21.828	3.7837	2.69265	2.00127e-18	7.32173e-17	-2.52832	2.96921e-11	2.09176e-09	0.164328	0.894017	0.978151	--
ENSMUSG00000026177	Slc11a1	8.302	7.353	6.115	54.064	87.208	33.366	10.092	7.303	3.811	7.2567	58.2127	7.0687	3.00395	3.64496e-16	1.04975e-14	-3.04182	2.78475e-11	1.98988e-09	-0.0378689	0.87599	0.972816	--
ENSMUSG00000026185	Igfbp5	33.827	21.551	22.312	344.902	944.403	804.989	79.968	56.111	20.619	25.8967	698.098	52.2327	4.75259	2.49564e-42	5.54587e-40	-3.74041	2.29084e-14	3.65055e-12	1.01219	0.0759497	0.400726	--
ENSMUSG00000026193	Fn1	72.349	63.432	58.69	231.164	356.767	279.573	83.124	24.035	18.322	64.8237	289.168	41.827	2.15732	1.12118e-20	5.02021e-19	-2.7894	9.5645e-10	4.43887e-08	-0.632086	0.22862	0.676918	--
ENSMUSG00000026204	Ptprn	2.05	2.129	2.53	9.414	12.143	14.862	3.122	1.851	1.862	2.2363	12.1397	2.2783	2.44052	1.23121e-15	3.41476e-14	-2.41368	1.12195e-10	6.64568e-09	0.0268436	0.912812	0.982559	--
ENSMUSG00000026241	Nppc	0.203	0.079	0.085	3.256	6.071	1.942	0.205	0.072	0	0.1223	3.7563	0.0923	4.94044	4.97717e-07	4.09831e-06	-5.34633	1.24612e-06	2.19774e-05	-0.405894	0.852333	0.966693	--
ENSMUSG00000026249	Serpine2	6.259	5.892	6.849	62.212	163.974	226.281	12.165	5.479	4.135	6.3333	150.822	7.2597	4.57374	6.94041e-28	5.50341e-26	-4.3768	6.45836e-20	3.14313e-17	0.196938	0.711433	0.959136	--
ENSMUSG00000026390	Marco	0.165	0.427	0.463	291.724	246.838	32.537	4.267	1.514	0.764	0.3517	190.366	2.1817	9.08035	2.65389e-19	1.06156e-17	-6.4472	3.71478e-10	1.90576e-08	2.63315	0.000399706	0.00962649	--
ENSMUSG00000026405	C4bp	10.946	13.935	13.374	1.606	3.91	2.664	16.568	10.5	8.929	12.7517	2.7267	11.999	-2.22548	6.44068e-09	7.34213e-08	2.1377	9.84686e-07	1.80379e-05	-0.0877716	0.582366	0.924624	--
ENSMUSG00000026424	Gpr37l1	1.815	1.124	1.138	5.358	8.094	9.722	2.586	1.285	1.435	1.359	7.7247	1.7687	2.50693	2.15928e-11	3.57563e-10	-2.12681	1.19065e-06	2.12488e-05	0.380117	0.469403	0.872602	--
ENSMUSG00000026442	Nfasc	0.489	0.329	0.425	4.309	5.481	6.364	1.249	0.886	0.667	0.4143	5.3847	0.934	3.69999	1.8185e-37	3.05916e-35	-2.52736	1.30071e-12	1.42817e-10	1.17263	0.0124618	0.131114	--
ENSMUSG00000026475	Rgs16	1.851	2.531	3.236	16.117	10.687	7.311	3.421	1.406	1.976	2.5393	11.3717	2.2677	2.16292	1.06006e-06	8.15779e-06	-2.32616	1.26747e-07	3.10945e-06	-0.163241	0.511958	0.895497	--
ENSMUSG00000026478	Lamc1	21.779	16.745	17.791	93.951	146.358	115.245	27.098	21.809	13.234	18.7717	118.518	20.7137	2.65848	2.92413e-29	2.6718e-27	-2.51645	1.02679e-11	8.59973e-10	0.142026	0.554152	0.908647	--
ENSMUSG00000026531	Mptx1	897.225	1048.77	1806.07	2.595	2.043	0.633	200.95	353.777	1050.88	1250.69	1.757	535.202	-9.47539	1.02784e-97	1.54176e-94	8.25083	3.64114e-22	2.73192e-19	-1.22457	0.0649706	0.365941	--
ENSMUSG00000026579	F5	0.057	0.288	0.168	1.979	2.787	1.498	0.373	0.171	0.184	0.171	2.088	0.2427	3.61005	4.79344e-10	6.52661e-09	-3.10507	1.19786e-10	7.049e-09	0.50498	0.634374	0.934907	--
ENSMUSG00000026580	Selp	0.857	1.005	0.751	156.114	83.923	32.345	2.451	1.5	0.428	0.871	90.794	1.4597	6.70378	3.19315e-39	5.92544e-37	-5.95889	6.40466e-11	4.10423e-09	0.744894	0.174634	0.604368	--
ENSMUSG00000026605	Cenpf	7.59	7.284	8.812	0.423	1.769	1.891	5.837	7.976	7.314	7.8953	1.361	7.0423	-2.53633	2.87465e-09	3.4588e-08	2.37139	1.02684e-07	2.58968e-06	-0.164947	0.605878	0.934907	--
ENSMUSG00000026616	Cr2	8.969	3.114	1.151	0.369	0.407	0.147	3.954	9.182	7.537	4.4113	0.3077	6.891	-3.84177	2.96264e-10	4.15647e-09	4.48527	2.77252e-19	1.21768e-16	0.643499	0.448574	0.860689	--
ENSMUSG00000026646	Suv39h2	7.206	4.892	5.858	0.841	2.409	1.102	5.96	6.99	6.061	5.9853	1.4507	6.337	-2.04472	1.03321e-08	1.13993e-07	2.12708	8.97832e-07	1.6633e-05	0.0823684	0.708327	0.959136	--
ENSMUSG00000026656	Fcgr2b	88.161	93.365	84.101	331.098	503.905	299.233	115.138	69.817	38.422	88.5423	378.079	74.459	2.09425	1.14809e-13	2.53877e-12	-2.34417	4.23438e-08	1.22389e-06	-0.249921	0.374261	0.811788	--
ENSMUSG00000026773	Pfkfb3	13.892	15.112	11.758	152.207	117.757	52.693	27.781	21.047	15.182	13.5873	107.552	21.3367	2.9847	2.7943e-14	6.54063e-13	-2.33363	8.06157e-08	2.10079e-06	0.651072	0.0223433	0.194313	--
ENSMUSG00000026779	Mastl	7.367	5.267	7.152	0.253	1.734	1.521	4.905	4.466	5.862	6.5953	1.1693	5.0777	-2.49576	3.68621e-07	3.11218e-06	2.11848	1.68721e-05	0.000202679	-0.37728	0.103441	0.471518	--
ENSMUSG00000026814	Eng	16.024	13.695	14.256	57.803	97.758	68.573	18.964	10.038	6.803	14.6583	74.7113	11.935	2.34961	2.3778e-20	1.03133e-18	-2.64613	6.71793e-11	4.24456e-09	-0.296523	0.318542	0.768733	--
ENSMUSG00000026822	Lcn2	7.732	4.673	4.768	3235.23	3267.07	2100.71	80.685	50.807	17.334	5.7243	2867.67	49.6087	8.96856	5.6512e-208	5.08745e-204	-5.85314	9.12526e-36	3.28637e-32	3.11541	1.18307e-06	6.93612e-05	--
ENSMUSG00000026837	Col5a1	26.789	21.177	22.28	41.328	155.774	161.927	26.827	16.042	12.255	23.4153	119.676	18.3747	2.35361	8.5352e-10	1.11978e-08	-2.70335	8.26769e-10	3.89728e-08	-0.349735	0.13685	0.544846	--
ENSMUSG00000026921	Egfl7	9.67	8.592	8.639	28.389	60.621	52.745	14.391	8.527	6.847	8.967	47.2517	9.9217	2.39767	2.05302e-11	3.40908e-10	-2.25171	2.55367e-07	5.62152e-06	0.145957	0.817186	0.959136	--
ENSMUSG00000027004	Frzb	1.174	1.28	0.99	5.986	12.376	9.865	1.694	0.926	0.767	1.148	9.409	1.129	3.03492	5.8026e-16	1.65003e-14	-3.059	3.91882e-12	3.73366e-10	-0.0240772	0.853915	0.966693	--
ENSMUSG00000027074	Slc43a3	26.692	26.708	20.249	142.233	211.459	167.252	36.828	14.904	9.166	24.5497	173.648	20.2993	2.82239	3.03213e-41	6.34632e-39	-3.09666	2.43273e-14	3.80923e-12	-0.274271	0.456128	0.86547	--
ENSMUSG00000027115	Kif18a	8.369	9.251	10.413	0.671	1.575	1.352	5.288	5.591	5.674	9.3443	1.1993	5.5177	-2.96186	4.13529e-18	1.46238e-16	2.20183	7.91477e-08	2.07757e-06	-0.760033	0.00562748	0.0732107	--
ENSMUSG00000027160	Ccdc34	26.213	26.2	26.677	3.46	4.378	4.226	16.448	17.68	22.939	26.3633	4.0213	19.0223	-2.71279	7.75652e-31	7.62936e-29	2.24195	2.97378e-11	2.09176e-09	-0.470839	0.0499993	0.318118	--
ENSMUSG00000027208	Fgf7	6.125	5.601	6.086	26.599	29.406	18.665	6.548	2.965	1.587	5.9373	24.89	3.7	2.06768	1.39941e-12	2.68226e-11	-2.74997	4.61864e-09	1.79264e-07	-0.68229	0.0708724	0.384289	--
ENSMUSG00000027257	Pacsin3	1.474	1.602	1.772	7.831	8.159	7.391	2.181	1.686	1.944	1.616	7.7937	1.937	2.26988	6.3412e-10	8.50534e-09	-2.00848	3.65578e-06	5.49038e-05	0.261397	0.788542	0.959136	--
ENSMUSG00000027261	Hao1	0.052	0.161	0.044	0.737	2.245	1.237	0.209	0	0	0.0857	1.4063	0.0697	4.03706	3.683e-05	0.000210257	-4.33533	6.09114e-05	0.000609689	-0.298265	0.780861	0.959136	--
ENSMUSG00000027306	Nusap1	51.887	46.81	51.146	2.387	16.82	8.377	43.251	49.119	53.845	49.9477	9.1947	48.7383	-2.44155	2.23899e-07	1.96402e-06	2.40619	3.26482e-07	6.88403e-06	-0.0353604	0.828242	0.962549	--
ENSMUSG00000027326	Knl1	8.812	9.473	12.363	0.353	1.224	1.596	6.833	6.703	7.897	10.216	1.0577	7.1443	-3.27187	2.3846e-10	3.39848e-09	2.75591	1.61718e-07	3.77209e-06	-0.515959	0.0915607	0.441944	--
ENSMUSG00000027353	Mcm8	6.012	6.493	6.686	0.652	1.797	1.05	4.832	5.875	7.228	6.397	1.1663	5.9783	-2.45542	3.52228e-11	5.65576e-10	2.35776	5.41526e-08	1.51653e-06	-0.0976521	0.665215	0.943209	--
ENSMUSG00000027360	Hdc	0.574	0.481	0.372	66.27	68.756	27.919	7.85	7.53	1.669	0.4757	54.315	5.683	6.83526	3.11487e-52	1.12135e-49	-3.25663	3.10903e-09	1.2441e-07	3.57863	6.7773e-11	9.01432e-09	--
ENSMUSG00000027375	Mal	2.129	1.924	1.474	6.819	10.687	19.315	1.306	0.596	0.529	1.8423	12.2737	0.8103	2.73596	8.55593e-11	1.29417e-09	-3.92091	6.39458e-16	1.45756e-13	-1.18495	0.0091279	0.10442	--
ENSMUSG00000027379	Bub1	15.879	16.505	20.84	1.075	2.955	2.872	14.264	24.469	23.908	17.7413	2.3007	20.8803	-2.94699	1.72721e-16	5.10505e-15	3.18202	4.40002e-14	6.28744e-12	0.23503	0.455892	0.865394	--
ENSMUSG00000027398	Il1b	26.477	52.761	43.666	1165.61	947.419	216.699	67.661	67.299	21.921	40.968	776.576	52.2937	4.24456	9.11528e-15	2.2631e-13	-3.89242	1.181e-05	0.000149899	0.352139	0.621405	0.934907	--
ENSMUSG00000027399	Il1a	1.23	1.166	1.398	157.789	149.988	29.884	7.89	5.149	1.862	1.2647	112.554	4.967	6.47571	1.42387e-33	1.73323e-31	-4.50209	4.76415e-07	9.47935e-06	1.97362	8.5995e-05	0.00271272	--
ENSMUSG00000027400	Pdyn	0.266	0.138	0.299	3.871	3.506	4.495	0.045	0.313	0.22	0.2343	3.9573	0.1927	4.07789	6.84051e-15	1.74157e-13	-4.36035	4.19636e-11	2.8301e-09	-0.282455	0.878043	0.97349	--
ENSMUSG00000027408	Cpxm1	3.213	2.433	2.785	26.648	26.692	44.05	8.477	4.296	3.418	2.8103	32.4633	5.397	3.53	1.44984e-31	1.5534e-29	-2.58858	1.97044e-10	1.08176e-08	0.941416	0.016706	0.16167	--
ENSMUSG00000027419	Pcsk2	0.827	0.731	1.15	5.867	4.86	4.542	1.242	0.633	0.823	0.9027	5.0897	0.8993	2.49531	5.06619e-13	1.03392e-11	-2.50064	2.4462e-10	1.29175e-08	-0.00533739	0.845528	0.966502	--
ENSMUSG00000027556	Car1	519.821	533.239	439.157	2637.29	1024.49	3851.82	968.791	354.233	234.441	497.406	2504.53	519.155	2.33205	8.11329e-08	7.62607e-07	-2.2703	7.96405e-06	0.00010681	0.0617424	0.964145	1	--
ENSMUSG00000027603	Ggt7	0.566	0.472	0.511	3.389	4.059	2.998	0.612	0.715	0.522	0.5163	3.482	0.6163	2.75354	8.52787e-10	1.11963e-08	-2.49813	3.65446e-06	5.49038e-05	0.255408	0.678242	0.946895	--
ENSMUSG00000027699	Ect2	27.83	26.044	37.049	1.923	10.836	6.217	32.011	43.961	42.208	30.3077	6.3253	39.3933	-2.26047	9.36314e-07	7.30228e-06	2.63874	6.33221e-09	2.35101e-07	0.378269	0.0878528	0.434795	--
ENSMUSG00000027737	Slc7a11	1.809	1.088	1.255	35.635	27.208	6.357	3.586	4.092	2.529	1.384	23.0667	3.4023	4.05889	1.91855e-14	4.59228e-13	-2.76121	6.03604e-07	1.16247e-05	1.29768	4.34413e-05	0.00155161	--
ENSMUSG00000027761	Aadac	61.331	73.104	92.805	2.349	2.389	8.56	50.038	30.653	34.668	75.7467	4.4327	38.453	-4.09494	2.64756e-19	1.06138e-17	3.11685	1.50429e-11	1.16757e-09	-0.978086	0.000107299	0.00325236	--
ENSMUSG00000027800	Tm4sf1	24.884	25.04	24.789	206.515	190.089	91.688	22.379	13.536	7.032	24.9043	162.764	14.3157	2.70831	2.29141e-14	5.42702e-13	-3.50711	2.24637e-14	3.61164e-12	-0.798802	0.0410393	0.285943	--
ENSMUSG00000027801	Tm4sf4	1.412	2.034	2.321	9.135	13.367	6.561	1.284	1.799	0.913	1.9223	9.6877	1.332	2.33329	2.87884e-07	2.46993e-06	-2.86256	8.04529e-08	2.09959e-06	-0.529264	0.365908	0.805262	--
ENSMUSG00000027832	Ptx3	0.223	0.13	0.047	90.172	44.938	52.299	0.618	0.315	0.221	0.1333	62.4697	0.3847	8.87197	3.82593e-45	9.30632e-43	-7.3434	7.33051e-49	6.60003e-45	1.52857	0.185551	0.618377	--
ENSMUSG00000027848	Olfml3	5.758	4.875	4.676	17.573	35.097	42.9	11.42	5.156	3.729	5.103	31.8567	6.7683	2.64218	3.49723e-15	9.20323e-14	-2.23472	4.85553e-07	9.62924e-06	0.407455	0.311307	0.762098	--
ENSMUSG00000027849	Syt6	0.675	0.701	0.67	3.176	2.807	4.417	0.932	0.526	0.438	0.682	3.4667	0.632	2.34571	1.08472e-09	1.40669e-08	-2.45555	1.20075e-07	2.97821e-06	-0.109847	0.635323	0.934907	--
ENSMUSG00000027876	Reg4	361.98	480.598	530.047	38.122	33.176	49.354	372.818	140.916	169.024	457.542	40.2173	227.586	-3.50801	8.37092e-36	1.23505e-33	2.50052	1.17536e-11	9.53362e-10	-1.00749	0.000324576	0.00815844	--
ENSMUSG00000028037	Ifi44	136.148	128.918	173.304	0.745	1.367	2.086	7.222	13.998	13.86	146.123	1.3993	11.6933	-6.7063	1.03489e-88	9.80417e-86	3.06287	9.03569e-12	7.67479e-10	-3.64343	3.70329e-30	3.14303e-27	--
ENSMUSG00000028108	Ecm1	93.735	78.779	56.616	167.102	533.762	225.918	57.855	34.422	21.99	76.3767	308.927	38.089	2.01606	3.29669e-06	2.30717e-05	-3.01982	2.16298e-10	1.15919e-08	-1.00376	0.00110708	0.0215881	--
ENSMUSG00000028111	Ctsk	5.657	8.321	6.065	76.417	74.157	77.094	21.732	6.031	4.238	6.681	75.8893	10.667	3.50576	6.54368e-33	7.40793e-31	-2.83074	1.86168e-09	7.90642e-08	0.675019	0.435326	0.853302	--
ENSMUSG00000028175	Depdc1a	14.672	15.537	18.157	0.482	2.906	2.9	10.278	10.859	11.286	16.122	2.096	10.8077	-2.94332	3.50694e-11	5.63616e-10	2.36634	1.26601e-07	3.10945e-06	-0.576976	0.0351894	0.261216	--
ENSMUSG00000028195	Ccn1	4.602	4.195	4.807	44.065	42.498	28.015	7.873	5.775	14.775	4.5347	38.1927	9.4743	3.07423	5.16463e-25	3.3083e-23	-2.0112	1.52019e-07	3.5877e-06	1.06303	0.00378677	0.0547156	--
ENSMUSG00000028212	Ccne2	15.472	14.863	17.135	0.924	2.07	1.894	7.392	9.549	11.701	15.8233	1.6293	9.5473	-3.2797	9.43922e-26	6.48496e-24	2.55082	3.08821e-10	1.60721e-08	-0.728884	0.00782899	0.0936645	--
ENSMUSG00000028312	Smc2	29.572	26.382	31.625	1.699	6.186	5.497	17.726	24.935	22.701	29.193	4.4607	21.7873	-2.71029	9.53525e-13	1.86155e-11	2.28816	4.13665e-08	1.20143e-06	-0.422133	0.126914	0.522689	--
ENSMUSG00000028364	Tnc	19.064	15.982	17.393	135.631	308.455	209.528	19.577	12.838	8.177	17.4797	217.871	13.5307	3.63973	4.3165e-33	5.07823e-31	-4.00917	1.02574e-22	8.79551e-20	-0.369445	0.171101	0.598792	--
ENSMUSG00000028369	Svep1	7.446	5.487	5.765	19.612	26.048	31.733	10.807	2.237	1.996	6.2327	25.7977	5.0133	2.04932	1.55466e-17	5.20148e-16	-2.3634	1.6486e-06	2.80324e-05	-0.314079	0.544747	0.903184	--
ENSMUSG00000028370	Pappa	0.757	0.574	0.598	26.554	24.907	18.774	1.858	2.277	0.6	0.643	23.4117	1.5783	5.18627	1.27028e-88	1.14325e-85	-3.89075	1.62329e-15	3.3989e-13	1.29551	0.00253348	0.0412367	--
ENSMUSG00000028373	Astn2	0.234	0.206	0.215	0.718	1.484	3	0.089	0.176	0.067	0.2183	1.734	0.1107	2.9895	1.71955e-06	1.27427e-05	-3.96981	4.80327e-08	1.36601e-06	-0.980312	0.278003	0.730773	--
ENSMUSG00000028480	Glipr2	22.949	24.401	20.825	84.073	138.608	64.34	22.995	20.677	13.455	22.725	95.6737	19.0423	2.07384	6.64204e-10	8.87578e-09	-2.32891	6.75684e-09	2.49552e-07	-0.25507	0.285683	0.7388	--
ENSMUSG00000028517	Plpp3	24.301	19.654	22.915	83.534	121.306	93.018	35.899	14.764	9.543	22.29	99.286	20.0687	2.15519	9.05671e-22	4.47859e-20	-2.30665	8.2852e-08	2.14973e-06	-0.151452	0.542116	0.901654	--
ENSMUSG00000028524	Sgip1	0.944	0.899	1.99	9.725	6.221	6.012	1.415	0.865	0.484	1.2777	7.3193	0.9213	2.5182	1.50197e-09	1.90391e-08	-2.98992	6.42536e-07	1.22956e-05	-0.471716	0.604423	0.934907	--
ENSMUSG00000028525	Pde4b	10.086	9.392	9.451	132.644	92.503	44.519	14.89	10.191	4.947	9.643	89.8887	10.0093	3.22059	5.90633e-17	1.84573e-15	-3.16679	4.72529e-11	3.16314e-09	0.0537919	0.735174	0.959136	--
ENSMUSG00000028572	Hook1	85.421	80.922	89.894	15.203	8.47	16.158	60.081	58.402	65.112	85.4123	13.277	61.1983	-2.68552	4.77314e-21	2.20299e-19	2.20456	7.51439e-11	4.68206e-09	-0.480952	0.0231067	0.198091	--
ENSMUSG00000028583	Pdpn	13.795	13.692	11.246	93.978	142.414	64.88	17.673	13.967	8.266	12.911	100.424	13.302	2.95943	1.86609e-17	6.15194e-16	-2.91639	1.58814e-11	1.22212e-09	0.0430424	0.876535	0.973061	--
ENSMUSG00000028641	P3h1	2.782	3.524	3.095	9.962	22.102	19.325	4.488	3.343	2.523	3.1337	17.1297	3.4513	2.45057	2.40023e-11	3.94919e-10	-2.31127	2.04881e-08	6.59981e-07	0.139302	0.846245	0.966502	--
ENSMUSG00000028717	Tal1	0.551	0.594	0.413	2.125	2.543	1.849	0.866	0.289	0.1	0.5193	2.1723	0.4183	2.06451	8.62677e-07	6.80762e-06	-2.37652	3.75636e-05	0.000403584	-0.312008	0.446752	0.859228	bHLH
ENSMUSG00000028763	Hspg2	9.449	8.588	9.267	21.451	41.674	48.674	12.668	5.243	4.889	9.1013	37.2663	7.6	2.03372	2.12925e-10	3.05147e-09	-2.2938	3.82325e-08	1.12495e-06	-0.260078	0.256214	0.70656	--
ENSMUSG00000028766	Alpl	2.571	2.995	1.377	44.65	61.045	44.695	5.161	3.912	1.458	2.3143	50.13	3.5103	4.43701	2.598e-55	1.08753e-52	-3.83599	1.13619e-17	3.71988e-15	0.601011	0.0651852	0.366048	--
ENSMUSG00000028789	Azin2	1.114	2.288	1.053	7.217	11.039	8.66	2.145	1.81	1.143	1.485	8.972	1.6993	2.59497	7.15892e-13	1.43178e-11	-2.40046	5.93681e-09	2.21877e-07	0.194506	0.65564	0.940081	--
ENSMUSG00000028965	Tnfrsf9	4.005	5.712	2.377	22.637	18.251	11.906	4.592	3.844	1.048	4.0313	17.598	3.1613	2.12608	2.77789e-07	2.39473e-06	-2.47681	3.7138e-06	5.54993e-05	-0.350724	0.871722	0.970773	--
ENSMUSG00000028978	Nos3	1.022	1.214	1.487	5.725	11.975	7.102	2.014	1.284	0.763	1.241	8.2673	1.3537	2.73592	2.15006e-12	4.06098e-11	-2.61055	1.28852e-08	4.38607e-07	0.125369	0.868295	0.970403	--
ENSMUSG00000029005	Draxin	0.426	0.206	0.171	2.555	6.377	6.363	0.862	0.589	0.545	0.2677	5.0983	0.6653	4.25152	5.01458e-19	1.93696e-17	-2.93788	1.59659e-10	8.95635e-09	1.31364	0.0181358	0.1707	--
ENSMUSG00000029070	Mxra8	17.266	17.092	18.885	87.352	150.668	186.451	30.657	12.85	9.095	17.7477	141.49	17.534	2.995	9.20783e-22	4.52844e-20	-3.01248	1.24211e-11	9.98511e-10	-0.0174742	0.858027	0.968051	--
ENSMUSG00000029082	Bst1	4.511	4.366	3.294	34.154	48.669	13.201	6.238	5.208	3.457	4.057	32.008	4.9677	2.97995	1.08419e-11	1.87059e-10	-2.68779	3.05863e-08	9.20312e-07	0.292155	0.259892	0.710984	--
ENSMUSG00000029086	Prom1	14.344	19.648	22.222	201.799	95.22	293.138	41.364	57.655	40.968	18.738	196.719	46.6623	3.3921	2.01217e-15	5.46289e-14	-2.07581	4.53555e-07	9.07462e-06	1.31629	0.000625273	0.0136739	--
ENSMUSG00000029096	Htra3	10.74	8.022	11.25	45.115	52.792	63.929	15.474	3.146	2.276	10.004	53.9453	6.9653	2.43092	6.51341e-18	2.27212e-16	-2.95323	1.88954e-08	6.11959e-07	-0.522313	0.340657	0.788511	--
ENSMUSG00000029126	Nsg1	8.286	7.376	6.752	48.175	59.848	45.425	9.571	5.601	4.069	7.4713	51.1493	6.4137	2.77528	2.2086e-30	2.11462e-28	-2.99549	1.38252e-16	3.66104e-14	-0.220216	0.605918	0.934907	--
ENSMUSG00000029163	Emilin1	14.529	12.211	12.852	49.642	81.71	81.327	17.421	12.282	7.771	13.1973	70.893	12.4913	2.4254	1.64037e-21	7.91598e-20	-2.50472	1.72403e-10	9.55217e-09	-0.079319	0.741483	0.959136	--
ENSMUSG00000029231	Pdgfra	23.173	19.598	27.135	74.171	153.479	128.424	27.314	14.528	10.997	23.302	118.691	17.613	2.34869	2.84034e-13	5.97966e-12	-2.7525	1.34905e-11	1.06545e-09	-0.403813	0.14436	0.557211	--
ENSMUSG00000029260	Ugt2b34	341.274	306.128	348.098	52.821	13.541	64.734	177.254	143.699	224.683	331.833	43.6987	181.879	-2.9248	4.36132e-11	6.91053e-10	2.05732	4.54004e-06	6.52975e-05	-0.867482	1.48202e-05	0.000621505	--
ENSMUSG00000029287	Tgfbr3	5.846	4.161	5.105	54.794	70.506	59.478	17.369	5.132	3.451	5.0373	61.5927	8.6507	3.61203	2.19876e-71	1.31925e-68	-2.83188	1.0709e-09	4.90156e-08	0.780151	0.274136	0.727771	--
ENSMUSG00000029304	Spp1	0.974	2.158	1.074	9.811	93.112	32.795	3.525	1.908	4.023	1.402	45.2393	3.152	5.01202	1.12147e-13	2.48601e-12	-3.84324	2.29345e-11	1.68564e-09	1.16878	0.0499372	0.318118	--
ENSMUSG00000029314	Gpat3	1.465	2.024	2.705	19.222	15.499	16.097	4.663	4.801	2.841	2.0647	16.9393	4.1017	3.0364	5.98642e-17	1.86428e-15	-2.04609	2.87197e-06	4.4931e-05	0.990301	0.0176062	0.167357	--
ENSMUSG00000029321	Slc10a6	0.447	0.968	0.252	32.879	33	16.626	3.164	0.669	0.247	0.5557	27.5017	1.36	5.62916	8.86259e-29	7.63285e-27	-4.33784	3.90893e-06	5.79326e-05	1.29132	0.16576	0.59004	--
ENSMUSG00000029335	Bmp3	1.692	2.096	2.31	11.505	5.854	19.505	4.227	2.169	2.386	2.0327	12.288	2.9273	2.5958	5.89241e-09	6.75563e-08	-2.06959	4.96771e-06	7.04914e-05	0.526213	0.11872	0.507033	--
ENSMUSG00000029372	Ppbp	0.293	0.228	0.082	16.099	9.892	3.644	0.394	0.138	0	0.201	9.8783	0.1773	5.619	4.95518e-12	8.87494e-11	-5.79973	7.00489e-12	6.15303e-10	-0.180732	0.897575	0.979595	--
ENSMUSG00000029373	Pf4	25.501	22.377	20.442	211.728	222.789	92.754	27.034	8.898	8.574	22.7733	175.757	14.8353	2.94816	2.00434e-15	5.44988e-14	-3.56647	1.36757e-14	2.34533e-12	-0.618308	0.0742505	0.39488	--
ENSMUSG00000029377	Ereg	4.195	5.419	4.983	82.874	78.422	66.893	10.725	15.173	4.733	4.8657	76.063	10.2103	3.96649	7.92231e-49	2.33773e-46	-2.89716	1.07248e-09	4.90156e-08	1.06932	0.0759044	0.400726	--
ENSMUSG00000029379	Cxcl3	0	0	0.263	609.525	496.449	92.621	7.455	17.287	5.789	0.0877	399.532	10.177	12.154	7.13633e-17	2.20711e-15	-5.29493	7.36313e-08	1.95269e-06	6.85907	6.29095e-07	3.99016e-05	--
ENSMUSG00000029380	Cxcl1	0.886	1.812	0.561	579.507	197.306	116.688	17.799	19.999	24.358	1.0863	297.834	20.7187	8.0989	2.86479e-18	1.03132e-16	-3.8455	2.5961e-14	3.89567e-12	4.25339	2.43572e-21	1.00958e-18	--
ENSMUSG00000029409	U90926	0	0	0	3.237	20.249	2.703	0.204	0.143	0	0	8.7297	0.1157	13.0917	1.01487e-07	9.39209e-07	-6.23788	3.06805e-06	4.75443e-05	6.85383	0.64546	0.934907	--
ENSMUSG00000029641	Rasl11a	4.22	2.921	4.033	22.933	42.224	32.71	8.053	6.04	2.425	3.7247	32.6223	5.506	3.13068	3.90229e-21	1.81034e-19	-2.56678	9.03763e-08	2.30989e-06	0.563893	0.230201	0.678425	--
ENSMUSG00000029648	Flt1	3.588	3.456	4.354	22.083	25.898	14.71	5.214	2.117	1.835	3.7993	20.897	3.0553	2.45948	7.88993e-16	2.22251e-14	-2.77389	2.01049e-11	1.48983e-09	-0.314417	0.253002	0.703498	--
ENSMUSG00000029659	Medag	5.378	5.542	5.632	98.776	133.051	59.488	11.06	5.037	3.563	5.5173	97.105	6.5533	4.1375	8.37175e-35	1.10803e-32	-3.88924	8.20654e-19	3.3966e-16	0.248258	0.613058	0.934907	--
ENSMUSG00000029661	Col1a2	75.649	68.257	66.364	144.431	450.295	490.86	100.565	35.917	31.994	70.09	361.862	56.1587	2.36816	7.04507e-09	7.98057e-08	-2.68786	1.82177e-08	5.93212e-07	-0.3197	0.228653	0.676918	--
ENSMUSG00000029675	Eln	20.338	14.163	12.345	70.322	144.359	106.745	26.243	10.405	7.317	15.6153	107.142	14.655	2.77849	1.3718e-22	7.34893e-21	-2.87006	1.62404e-10	9.08203e-09	-0.0915704	0.78989	0.959136	--
ENSMUSG00000029778	Adcyap1r1	1.6	1.793	1.8	7.975	7.903	11.284	2.823	0.932	1.015	1.731	9.054	1.59	2.38695	4.36792e-15	1.13946e-13	-2.50953	5.79358e-09	2.18711e-07	-0.122579	0.757814	0.959136	--
ENSMUSG00000029816	Gpnmb	6.122	3.41	3.35	64.012	43.115	35.657	13.298	3.332	4.399	4.294	47.5947	7.0097	3.47041	2.58842e-25	1.70665e-23	-2.76338	2.04073e-10	1.11019e-08	0.707024	0.0970303	0.456486	--
ENSMUSG00000029868	Trpv6	6.069	13.982	7.006	1.386	0.489	0.138	10	8.182	5.139	9.019	0.671	7.7737	-3.74858	2.97221e-09	3.5548e-08	3.53421	1.43669e-09	6.32528e-08	-0.214372	0.476554	0.877486	--
ENSMUSG00000030020	Prickle2	1.829	1.458	1.913	9.307	12.602	11.739	2.545	1.361	0.821	1.7333	11.216	1.5757	2.69394	2.14016e-28	1.79177e-26	-2.83152	2.35974e-12	2.40067e-10	-0.137587	0.580361	0.923641	--
ENSMUSG00000030022	Adamts9	2.182	2.155	1.755	23.054	20.67	14.006	4.206	2.141	1.227	2.0307	19.2433	2.5247	3.24433	1.52961e-26	1.1147e-24	-2.93019	2.63107e-11	1.89511e-09	0.314139	0.711478	0.959136	--
ENSMUSG00000030031	Kbtbd8	7.025	6.036	6.163	1.716	0.747	0.918	3.582	6.165	6.927	6.408	1.127	5.558	-2.50739	3.00401e-29	2.73091e-27	2.30208	2.64706e-12	2.61899e-10	-0.205308	0.430949	0.84991	--
ENSMUSG00000030043	Tacr1	1.199	0.75	0.866	3.21	8.666	15.158	1.903	2.227	1.086	0.9383	9.0113	1.7387	3.26357	4.70211e-11	7.4049e-10	-2.37376	1.61626e-05	0.000195198	0.889809	0.0271162	0.222101	--
ENSMUSG00000030077	Chl1	2.7	2.331	3.076	43.676	31.142	22.946	4.549	2.109	1.912	2.7023	32.588	2.8567	3.59206	4.80791e-29	4.26317e-27	-3.51194	5.85234e-18	1.98836e-15	0.0801271	0.985747	1	--
ENSMUSG00000030087	Klf15	1.145	0.881	0.825	6.101	8.141	5.958	0.989	0.34	0.469	0.9503	6.7333	0.5993	2.82482	3.35454e-15	8.85361e-14	-3.48989	8.59932e-13	9.86293e-11	-0.665075	0.221229	0.6692	zf-C2H2
ENSMUSG00000030110	Ret	2.594	3.095	4.01	32.438	17.253	19.394	9.179	3.313	2.59	3.233	23.0283	5.0273	2.83246	1.19496e-14	2.93043e-13	-2.19554	9.65557e-07	1.77235e-05	0.63692	0.19612	0.631518	--
ENSMUSG00000030111	A2m	0.321	0.107	0.058	3.315	8.663	22.259	0.533	0.649	0.342	0.162	11.4123	0.508	6.13846	8.39466e-20	3.52223e-18	-4.48962	2.32607e-14	3.67417e-12	1.64883	0.0173463	0.166027	--
ENSMUSG00000030142	Clec4e	1.468	3.037	0.884	181.952	145.964	25.447	8.416	6.471	1.71	1.7963	117.788	5.5323	6.03499	2.78791e-10	3.92664e-09	-4.41216	6.59129e-06	9.07412e-05	1.62283	0.0847203	0.426015	--
ENSMUSG00000030144	Clec4d	3.43	3.543	1.75	263.969	207.971	75.682	10.313	7.964	2.779	2.9077	182.541	7.0187	5.97221	1.3054e-36	2.06116e-34	-4.70088	4.98341e-20	2.56389e-17	1.27134	0.0143388	0.145372	--
ENSMUSG00000030148	Clec4a2	21.722	19.997	17.263	83.735	133.55	53.075	26.337	10.291	10.215	19.6607	90.12	15.6143	2.19654	5.28143e-10	7.15857e-09	-2.52898	2.37273e-09	9.77705e-08	-0.332441	0.221853	0.670206	--
ENSMUSG00000030218	Mgp	46.551	49.98	43.293	883.48	1297.39	838.842	190.544	70.016	46.134	46.608	1006.57	102.231	4.43273	2.53513e-63	1.26756e-60	-3.29954	9.35451e-14	1.27611e-11	1.13319	0.06748	0.373624	--
ENSMUSG00000030246	Ldhb	8.092	8.173	8.687	19.387	44.42	51.469	10.625	4.784	6.121	8.3173	38.4253	7.1767	2.20786	3.21039e-08	3.241e-07	-2.42067	2.36646e-08	7.42384e-07	-0.212807	0.376866	0.813368	--
ENSMUSG00000030247	Kcnj8	5.64	6.147	5.696	80.042	167.882	145.142	11.305	10.883	5.648	5.8277	131.022	9.2787	4.49075	3.08576e-46	7.71439e-44	-3.81975	1.07015e-19	4.94106e-17	0.670999	0.0512718	0.322401	--
ENSMUSG00000030249	Abcc9	6.294	6.342	6.005	40.313	56.705	54.823	11.128	6.031	3.982	6.2137	50.6137	7.047	3.02601	4.99641e-39	9.08439e-37	-2.84445	4.56071e-13	5.60832e-11	0.181564	0.661255	0.943028	--
ENSMUSG00000030303	Far2	8.15	7.43	8.709	1.242	0.738	2.733	6.361	7.883	9.767	8.0963	1.571	8.0037	-2.36559	1.16481e-08	1.26993e-07	2.34898	2.2081e-07	4.93929e-06	-0.0166076	0.880093	0.974112	--
ENSMUSG00000030474	Siglece	4.191	3.469	3.13	36.978	55.509	19.044	5.712	3.636	2.215	3.5967	37.177	3.8543	3.36968	2.68809e-17	8.73386e-16	-3.26986	1.99226e-12	2.07367e-10	0.0998209	0.844609	0.966204	--
ENSMUSG00000030579	Tyrobp	133.235	123.714	111.716	521.03	710.126	322.129	154.823	112.886	68.101	122.888	517.762	111.937	2.07494	1.83006e-10	2.64587e-09	-2.20961	1.68079e-07	3.89022e-06	-0.134665	0.604999	0.934907	--
ENSMUSG00000030651	Art2b	3.628	2.279	2.93	0.137	0.235	0.523	1.764	2.086	2.017	2.9457	0.2983	1.9557	-3.3036	3.71278e-08	3.70455e-07	2.71266	3.99589e-05	0.000424758	-0.590934	0.311516	0.762098	--
ENSMUSG00000030669	Calca	0	0	0	2.198	5.008	2.612	0.494	0	0	0	3.2727	0.1647	11.6763	2.29065e-07	2.00641e-06	-4.31285	6.5966e-05	0.000651234	7.3634	0.446237	0.859101	--
ENSMUSG00000030732	Chrdl2	0.973	2.38	1.172	14.528	45.926	67.816	6.135	4.032	3.179	1.5083	42.7567	4.4487	4.82512	3.53418e-16	1.01947e-14	-3.2647	1.71945e-10	9.55217e-09	1.56042	0.00492452	0.0666437	--
ENSMUSG00000030748	Il4ra	35.625	41.786	30.33	162.567	230.81	166.985	40.755	44.521	25.327	35.9137	186.787	36.8677	2.37879	3.29887e-17	1.06225e-15	-2.34097	1.31032e-09	5.82942e-08	0.0378232	0.958414	0.99815	--
ENSMUSG00000030786	Itgam	12.086	11.922	13.216	178.91	324.989	118.038	23.491	7.853	5.838	12.408	207.312	12.394	4.06246	4.97738e-28	4.01762e-26	-4.06409	2.13703e-17	6.65788e-15	-0.00162872	0.854118	0.966693	--
ENSMUSG00000030930	Chst15	7.459	6.347	6.822	36.029	33.393	29.503	11.009	4.46	4.063	6.876	32.975	6.5107	2.26173	1.739e-24	1.0647e-22	-2.3405	1.81315e-09	7.71855e-08	-0.0787643	0.637708	0.934907	--
ENSMUSG00000031004	Mki67	70.458	61.475	77.528	6.042	15.525	15.559	51.439	67.676	65.965	69.8203	12.3753	61.6933	-2.49618	5.61904e-14	1.28029e-12	2.31765	6.77773e-10	3.26321e-08	-0.178533	0.620295	0.934907	--
ENSMUSG00000031169	Porcn	1.107	1.53	1.861	8.487	7.413	10.972	2.484	1.703	1.198	1.4993	8.9573	1.795	2.57875	4.34447e-11	6.88991e-10	-2.31909	1.67186e-07	3.88295e-06	0.259663	0.749137	0.959136	--
ENSMUSG00000031207	Msn	76.296	60.766	57.544	252.413	406.162	206.691	86.719	64.858	44.179	64.8687	288.422	65.252	2.15259	2.85501e-13	6.00354e-12	-2.14409	5.80684e-08	1.61613e-06	0.00850034	0.987122	1	--
ENSMUSG00000031239	Itm2a	5.449	5.847	6.535	26.479	79.502	125.38	8.503	2.571	1.325	5.9437	77.1203	4.133	3.69769	8.46753e-15	2.1081e-13	-4.22185	2.24353e-06	3.61353e-05	-0.524164	0.199739	0.637412	--
ENSMUSG00000031342	Gpm6b	5.241	4.025	4.279	28.404	35.453	28.593	7.605	5.433	3.656	4.515	30.8167	5.5647	2.77091	1.62702e-35	2.34291e-33	-2.46934	1.5166e-10	8.64224e-09	0.301569	0.542557	0.901842	--
ENSMUSG00000031375	Bgn	139.643	125.374	113.369	311.134	669.215	759.626	156.74	60.095	40.512	126.129	579.992	85.7823	2.20114	5.41707e-11	8.46417e-10	-2.75728	2.52555e-09	1.02658e-07	-0.556144	0.237044	0.685677	--
ENSMUSG00000031377	Bmx	0.947	0.626	1.337	5.551	7.198	2.565	1.278	0.503	0.315	0.97	5.1047	0.6987	2.39576	2.57026e-07	2.23285e-06	-2.86914	2.74252e-07	5.96432e-06	-0.47338	0.524493	0.896045	--
ENSMUSG00000031380	Vegfd	1.082	0.883	1.26	5.933	17.826	12.642	2.291	0.474	0.359	1.075	12.1337	1.0413	3.49661	2.70108e-14	6.34718e-13	-3.54251	9.30091e-10	4.3389e-08	-0.0459047	0.801439	0.959136	--
ENSMUSG00000031444	F10	1.042	0.797	0.963	57.318	63.734	15.783	4.295	3.912	1.63	0.934	45.6117	3.279	5.60984	4.36878e-29	3.89297e-27	-3.79808	1.90431e-12	1.99365e-10	1.81176	0.000151116	0.00430934	--
ENSMUSG00000031465	Angpt2	1.869	1.686	2.101	15.248	16.823	17.935	2.248	0.735	0.974	1.8853	16.6687	1.319	3.14425	2.05439e-35	2.93485e-33	-3.65962	2.04015e-20	1.18507e-17	-0.515375	0.146739	0.560869	--
ENSMUSG00000031480	Thsd1	0.69	0.708	0.904	1.979	5.418	3.514	1.235	0.645	0.417	0.7673	3.637	0.7657	2.24482	4.41541e-06	3.01622e-05	-2.24796	9.54125e-05	0.000896708	-0.00313698	0.930714	0.988533	--
ENSMUSG00000031486	Adgra2	5.688	4.423	4.445	18.156	32.414	30.741	7.51	2.401	1.368	4.852	27.1037	3.7597	2.48184	1.9406e-17	6.35104e-16	-2.84981	2.26521e-09	9.39853e-08	-0.367975	0.403308	0.832831	--
ENSMUSG00000031502	Col4a1	56.319	58.628	55.88	481.292	803.783	738.354	86.051	38.253	19.317	56.9423	674.476	47.8737	3.56619	8.99969e-48	2.45446e-45	-3.81646	5.15962e-17	1.49854e-14	-0.250269	0.790671	0.959136	--
ENSMUSG00000031503	Col4a2	25.228	22.235	22.418	172.898	301.757	326.556	39.597	18.992	10.96	23.2937	267.07	23.183	3.51921	1.83725e-38	3.24221e-36	-3.52608	5.64341e-16	1.30283e-13	-0.00687048	0.859845	0.968293	--
ENSMUSG00000031519	Asb5	0.733	0.674	0.384	4.222	7.596	2.171	1.144	0.189	0.151	0.597	4.663	0.4947	2.96546	2.08799e-06	1.52059e-05	-3.23673	6.16676e-06	8.56167e-05	-0.271274	0.688751	0.952787	--
ENSMUSG00000031538	Plat	7.026	6.742	6.559	292.81	213.344	51.054	28.266	13.054	8.32	6.7757	185.736	16.5467	4.77675	6.10314e-21	2.78824e-19	-3.48864	2.50619e-05	0.000284188	1.28811	0.000732747	0.015678	--
ENSMUSG00000031548	Sfrp1	13.236	12.866	12.973	76.848	157.938	267.268	28.916	9.761	7.76	13.025	167.351	15.479	3.68352	1.93295e-20	8.42446e-19	-3.4345	1.86673e-12	1.96575e-10	0.249029	0.773907	0.959136	--
ENSMUSG00000031561	Tenm3	1.716	1.171	1.221	8.425	14.383	16.347	2.188	0.837	0.65	1.3693	13.0517	1.225	3.25269	6.12234e-27	4.53507e-25	-3.41338	2.31556e-12	2.38265e-10	-0.160692	0.815128	0.959136	--
ENSMUSG00000031565	Fgfr1	12.514	9.811	10.254	62.833	74.122	63.644	15.187	6.147	4.634	10.8597	66.8663	8.656	2.6223	6.16269e-39	1.10928e-36	-2.94951	4.43442e-14	6.28744e-12	-0.327207	0.358964	0.801668	--
ENSMUSG00000031586	Rbpms	23.426	17.133	18.58	64.697	91.988	89.865	28.184	17.175	12.322	19.713	82.1833	19.227	2.0597	1.48513e-20	6.56815e-19	-2.09571	4.42443e-08	1.26864e-06	-0.0360137	0.981053	1	--
ENSMUSG00000031595	Pdgfrl	0.068	0.106	0.403	1.218	2.504	4.249	0.551	0.193	0.136	0.1923	2.657	0.2933	3.78812	1.46843e-05	9.04266e-05	-3.17919	6.00835e-05	0.000602631	0.608932	0.709065	0.959136	--
ENSMUSG00000031596	Slc7a2	0.577	0.42	0.409	11.041	8.985	8.169	1.532	0.549	0.51	0.4687	9.3983	0.8637	4.32577	2.71207e-39	5.08513e-37	-3.44386	5.07666e-16	1.20283e-13	0.881912	0.0651178	0.366	--
ENSMUSG00000031610	Scrg1	0.151	0.117	0.127	6.462	9.182	5.204	0.762	0.214	0.3	0.1317	6.9493	0.4253	5.72191	1.32639e-08	1.43049e-07	-4.03021	1.43131e-07	3.42735e-06	1.6917	0.362361	0.80258	--
ENSMUSG00000031616	Ednra	5.505	4.65	6.239	23.451	43.23	36.622	9.947	5.835	2.811	5.4647	34.4343	6.1977	2.65564	1.28462e-19	5.30347e-18	-2.47405	3.82333e-08	1.12495e-06	0.181592	0.697971	0.955302	--
ENSMUSG00000031722	Hp	3.847	6.175	13.306	1311.85	1300	1015.17	46.243	26.84	8.512	7.776	1209.01	27.1983	7.28058	1.842e-64	9.47314e-62	-5.47416	1.48229e-30	2.96574e-27	1.80642	0.0385637	0.276255	--
ENSMUSG00000031740	Mmp2	31.894	27.812	29.745	305.558	309.619	351.23	47.97	20.093	12.123	29.817	322.136	26.7287	3.43346	2.00104e-72	1.24203e-69	-3.59121	6.29425e-17	1.7437e-14	-0.157747	0.706147	0.959136	--
ENSMUSG00000031760	Mt3	0.985	1.074	0.664	31.156	33.426	37.537	1.592	1.275	0.784	0.9077	34.0397	1.217	5.22891	1.41274e-26	1.03371e-24	-4.80582	3.92264e-20	2.14045e-17	0.423095	0.694851	0.954394	--
ENSMUSG00000031762	Mt2	93.741	108.787	69.523	6570.72	7178.4	3603.78	406.488	129.004	55.087	90.6837	5784.3	196.86	5.99516	3.35078e-70	1.94561e-67	-4.8769	9.27311e-21	5.56603e-18	1.11825	0.187274	0.620373	--
ENSMUSG00000031765	Mt1	203.481	198.64	160.157	5474.78	5225.63	2771.92	650.619	156.809	108.738	187.426	4490.77	305.389	4.58257	3.61183e-47	9.42217e-45	-3.87825	2.49022e-14	3.83261e-12	0.704325	0.419316	0.843125	--
ENSMUSG00000031825	Crispld2	11.731	10.252	8.965	188.172	235.787	264.552	25.152	8.65	5.039	10.316	229.504	12.947	4.47556	1.00827e-92	1.20993e-89	-4.14783	6.06025e-20	3.0313e-17	0.327734	0.668575	0.94344	--
ENSMUSG00000031871	Cdh5	7.586	7.801	9.606	51.026	68.513	47.845	12.871	4.565	2.971	8.331	55.7947	6.8023	2.74357	4.81305e-25	3.0941e-23	-3.03603	1.40193e-11	1.10239e-09	-0.29246	0.513984	0.895497	--
ENSMUSG00000031963	Bmper	0.474	0.282	0.329	4.525	13.058	15.826	1.323	0.453	0.194	0.3617	11.1363	0.6567	4.94447	8.23444e-24	4.81233e-22	-4.08397	1.37475e-12	1.48234e-10	0.860501	0.245463	0.694546	--
ENSMUSG00000032013	Trim29	0.039	0.06	0.163	1.964	1.977	1.998	0.234	0.437	0.307	0.0873	1.9797	0.326	4.50258	7.4871e-10	9.91669e-09	-2.60231	5.05442e-05	0.000519492	1.90027	0.0805174	0.413562	--
ENSMUSG00000032028	Nxpe2	99.693	113.959	148.48	0.784	1.03	3.546	9.772	7.349	21.398	120.711	1.7867	12.8397	-6.07814	6.35025e-53	2.38134e-50	2.84527	1.16745e-09	5.26872e-08	-3.23287	1.16993e-25	7.44704e-23	--
ENSMUSG00000032113	Chek1	14.244	8.07	9.813	0.805	2.617	1.102	6.261	7.728	7.794	10.709	1.508	7.261	-2.82812	4.9037e-14	1.12706e-12	2.26753	8.71051e-09	3.11211e-07	-0.560584	0.465365	0.869778	--
ENSMUSG00000032122	Slc37a2	90.818	77.961	88.519	2.113	6.017	5.917	53.013	13.304	24.403	85.766	4.6823	30.24	-4.19511	5.2474e-31	5.21841e-29	2.69116	7.53902e-08	1.99054e-06	-1.50395	5.33435e-07	3.44471e-05	--
ENSMUSG00000032125	Robo4	1.776	2.151	2.25	9.765	10.952	9.554	2.632	1.797	0.813	2.059	10.0903	1.7473	2.29296	3.13095e-15	8.27563e-14	-2.52975	1.86053e-08	6.0474e-07	-0.236789	0.580647	0.923641	--
ENSMUSG00000032135	Mcam	18.319	17.226	16.836	69.634	103.978	89.373	25.99	11.827	9.622	17.4603	87.6617	15.813	2.32787	6.27556e-21	2.85975e-19	-2.47084	7.51459e-10	3.59881e-08	-0.14297	0.547682	0.905673	--
ENSMUSG00000032221	Mns1	7.095	6.364	4.804	0.28	1.625	0.819	3.96	5.601	6.173	6.0877	0.908	5.2447	-2.74513	3.29442e-08	3.3221e-07	2.53009	3.65677e-07	7.61243e-06	-0.215038	0.691951	0.953801	--
ENSMUSG00000032262	Elovl4	0.07	0.247	0.393	1.664	1.904	3.001	0.32	0.249	0.21	0.2367	2.1897	0.2597	3.20978	1.37055e-08	1.47459e-07	-3.07598	4.78276e-07	9.49538e-06	0.133804	0.623122	0.934907	--
ENSMUSG00000032269	Htr3a	3.84	5.087	4.441	30.48	26.922	20.775	8.122	4.464	3.343	4.456	26.059	5.3097	2.54796	4.6038e-15	1.19925e-13	-2.29509	1.59421e-08	5.25769e-07	0.252872	0.634085	0.934907	--
ENSMUSG00000032271	Nnmt	4.874	6.398	6.266	21.322	58.961	37.425	4.176	3.516	2.254	5.846	39.236	3.3153	2.74666	6.17743e-11	9.55273e-10	-3.56495	1.51934e-14	2.53321e-12	-0.818296	0.0506423	0.320497	--
ENSMUSG00000032322	Pstpip1	6.688	6.091	5.162	23.776	34.666	16.403	5.841	6.258	4.172	5.9803	24.9483	5.4237	2.06065	3.46357e-09	4.107e-08	-2.2016	3.87486e-07	7.98336e-06	-0.140957	0.70402	0.958657	--
ENSMUSG00000032332	Col12a1	12.83	8.985	9.42	15.22	38.365	83.744	8.53	6.194	5.014	10.4117	45.7763	6.5793	2.1364	4.17444e-05	0.00023577	-2.79859	5.79291e-09	2.18711e-07	-0.662188	0.00144622	0.0264912	--
ENSMUSG00000032334	Loxl1	10.633	8.181	7.184	41.334	69.688	60.644	11.519	3.854	2.708	8.666	57.222	6.027	2.72313	4.08176e-25	2.64286e-23	-3.24706	6.88264e-13	8.15367e-11	-0.523926	0.130812	0.531813	--
ENSMUSG00000032357	Tinag	30.573	27.096	32.138	1.314	0.887	2.411	12.133	10.145	12.421	29.9357	1.5373	11.5663	-4.28336	9.50768e-35	1.24918e-32	2.91143	1.91306e-11	1.42349e-09	-1.37193	6.22743e-09	5.87256e-07	--
ENSMUSG00000032363	Adamts7	1.145	0.81	0.873	8.03	11.286	9.509	0.835	0.55	0.552	0.9427	9.6083	0.6457	3.34947	3.8121e-34	4.86651e-32	-3.89542	1.98414e-25	2.74833e-22	-0.545958	0.165746	0.59004	--
ENSMUSG00000032484	Ngp	0.086	0.202	0.073	1156.76	1229.56	209.99	11.087	2.202	0.086	0.1203	865.438	4.4583	12.8122	1.81849e-31	1.93685e-29	-7.60078	2.95445e-07	6.32825e-06	5.2114	0.00194219	0.0332204	--
ENSMUSG00000032487	Ptgs2	4.008	4.931	5.679	72.614	63.763	25.018	3.594	4.8	4.67	4.8727	53.7983	4.3547	3.46478	1.68293e-16	4.98236e-15	-3.62693	1.28468e-16	3.50504e-14	-0.162149	0.569641	0.917746	--
ENSMUSG00000032511	Scn5a	0.25	0.253	0.322	1.67	1.724	1.142	0.565	0.271	0.112	0.275	1.512	0.316	2.45895	1.43043e-09	1.82091e-08	-2.25846	2.5686e-05	0.000290167	0.200493	0.856273	0.967362	--
ENSMUSG00000032515	Csrnp1	15.897	12.592	10.784	74.104	55.949	27.861	13.704	11.351	10.099	13.091	52.638	11.718	2.00753	1.59651e-07	1.43614e-06	-2.16738	3.57673e-06	5.39868e-05	-0.159849	0.913127	0.982651	CSRNP_N
ENSMUSG00000032625	Thsd7a	0.686	0.589	0.794	5.939	3.782	4.14	1.585	0.217	0.375	0.6897	4.6203	0.7257	2.74403	1.63568e-16	4.87456e-15	-2.67062	2.08476e-07	4.69841e-06	0.0734078	0.868972	0.970457	--
ENSMUSG00000032643	Fhl3	1.967	1.532	1.939	7.191	12.058	9.11	2.885	1.219	0.74	1.8127	9.453	1.6147	2.38266	2.99672e-10	4.19448e-09	-2.54954	2.03641e-06	3.3405e-05	-0.166877	0.690454	0.953469	--
ENSMUSG00000032661	Oas3	88.157	77.9	96.659	1.875	4.02	6.578	13.618	19.614	19.334	87.572	4.1577	17.522	-4.39662	2.39898e-32	2.61707e-30	2.07532	6.57966e-07	1.25586e-05	-2.3213	1.04046e-17	2.68756e-15	--
ENSMUSG00000032691	Nlrp3	1.255	0.962	0.815	30.717	22.985	6.537	2.824	1.235	0.852	1.0107	20.0797	1.637	4.31236	3.16959e-18	1.13425e-16	-3.61661	4.38513e-14	6.28744e-12	0.695747	0.52799	0.89782	--
ENSMUSG00000032714	Syde1	3.79	3.551	3.168	18.946	17.19	16.495	3.699	3.614	2.14	3.503	17.5437	3.151	2.32429	1.86023e-20	8.12722e-19	-2.47707	5.21231e-10	2.58406e-08	-0.152781	0.676683	0.946072	--
ENSMUSG00000032717	Mdfi	1.723	1.107	0.577	7.143	11.745	6.605	1.585	1.696	1.169	1.1357	8.4977	1.4833	2.90353	2.21376e-12	4.16381e-11	-2.51822	5.55456e-06	7.81414e-05	0.385303	0.17577	0.607004	--
ENSMUSG00000032739	Pram1	0.649	0.758	0.508	11.009	21.014	7.157	1.969	0.82	0.553	0.6383	13.06	1.114	4.3547	4.4985e-19	1.74888e-17	-3.55133	7.61722e-12	6.65841e-10	0.803367	0.25658	0.707124	--
ENSMUSG00000032796	Lama1	0.543	0.76	0.664	2.127	6.844	9.953	1.534	1.161	0.518	0.6557	6.308	1.071	3.26615	1.25847e-10	1.85981e-09	-2.55822	2.60578e-06	4.14141e-05	0.707924	0.121227	0.51297	--
ENSMUSG00000033031	Cip2a	24.286	24.252	28.141	1.352	3.979	3.717	16.349	21.045	23.814	25.5597	3.016	20.4027	-3.08316	2.45485e-18	8.89081e-17	2.75805	6.12664e-12	5.57184e-10	-0.325111	0.199404	0.636571	--
ENSMUSG00000033191	Tie1	4.926	3.638	4.241	22.846	32.018	24.903	8.107	1.86	1.54	4.2683	26.589	3.8357	2.63908	1.12801e-29	1.05203e-27	-2.79328	9.3996e-09	3.29939e-07	-0.154195	0.700732	0.957096	--
ENSMUSG00000033420	Antxr1	10.772	8.593	10.239	34.957	61.104	59.481	14.826	7.31	4.411	9.868	51.8473	8.849	2.39344	4.5911e-19	1.78103e-17	-2.55068	2.18241e-09	9.09692e-08	-0.157243	0.528731	0.897824	--
ENSMUSG00000033508	Asprv1	0.205	0.744	0.403	143.772	145.157	31.003	7.793	4.01	1.154	0.4507	106.644	4.319	7.88653	5.28714e-36	7.86517e-34	-4.62596	1.07224e-06	1.94243e-05	3.26056	3.30452e-06	0.000166374	--
ENSMUSG00000033610	Pank1	12.255	14.012	14.416	1.378	1.971	4.6	8.719	12.092	15.547	13.561	2.6497	12.1193	-2.35558	1.8125e-09	2.25466e-08	2.19343	4.65424e-07	9.29145e-06	-0.162153	0.458741	0.866746	--
ENSMUSG00000033644	Piwil2	0.129	0.284	0.109	2.109	3.051	1.75	0.217	0.41	0.107	0.174	2.3033	0.2447	3.72656	1.02475e-11	1.77531e-10	-3.23483	1.61093e-07	3.76239e-06	0.49173	0.531701	0.899461	--
ENSMUSG00000033715	Akr1c14	238.398	222.21	220.88	14.503	5.782	36.614	142.364	74.842	154.759	227.163	18.9663	123.988	-3.58221	9.89897e-14	2.20249e-12	2.70869	2.40895e-08	7.544e-07	-0.873521	2.48506e-05	0.000975577	--
ENSMUSG00000033777	Tlr13	6.788	7.798	7.171	48.863	49.128	19.589	12.061	5.449	3.311	7.2523	39.1933	6.9403	2.43409	6.31238e-10	8.47931e-09	-2.49753	1.65875e-07	3.85907e-06	-0.0634403	0.708036	0.959136	--
ENSMUSG00000033788	Dysf	2.286	1.651	1.842	5.015	10.292	8.634	1.674	1.42	1.213	1.9263	7.9803	1.4357	2.05059	1.96187e-10	2.82963e-09	-2.47473	4.64394e-10	2.32287e-08	-0.424137	0.16096	0.58214	--
ENSMUSG00000033952	Aspm	5.993	4.968	6.326	0.438	1.189	1.241	3.754	4.42	5.726	5.7623	0.956	4.6333	-2.59157	3.81312e-11	6.09558e-10	2.27697	1.01936e-07	2.57443e-06	-0.314603	0.172794	0.601757	--
ENSMUSG00000033965	Slc16a2	0.941	0.832	0.922	7.377	11.844	13.501	1.593	0.63	0.531	0.8983	10.9073	0.918	3.6019	6.69466e-28	5.33203e-26	-3.57066	5.24156e-16	1.22578e-13	0.0312433	0.921944	0.986318	--
ENSMUSG00000034205	Loxl2	18.711	18.655	17.421	65.725	153.135	124.163	22.976	11.482	7.906	18.2623	114.341	14.1213	2.6464	1.54206e-16	4.6339e-15	-3.01739	1.59896e-12	1.7037e-10	-0.370995	0.191342	0.62523	--
ENSMUSG00000034206	Polq	2.723	2.334	2.876	0.207	0.489	0.586	2.511	3.207	3.184	2.6443	0.4273	2.9673	-2.62947	4.73667e-12	8.50899e-11	2.79573	3.74059e-10	1.91354e-08	0.166263	0.637813	0.934907	--
ENSMUSG00000034271	Jdp2	6.041	5.004	4.552	57.186	63.586	30.302	12.15	3.594	3.515	5.199	50.358	6.4197	3.27591	3.24772e-21	1.52137e-19	-2.97165	9.65539e-11	5.81487e-09	0.304264	0.64612	0.935245	TF_bZIP
ENSMUSG00000034317	Trim59	27.284	24.25	23.555	3.772	8.386	5.317	18.39	26.43	29.356	25.0297	5.825	24.7253	-2.10331	7.31857e-15	1.84502e-13	2.08566	7.48334e-09	2.72778e-07	-0.0176491	0.994589	1	--
ENSMUSG00000034329	Brip1	3.839	3.749	3.687	0.326	0.811	1.007	3.633	2.868	3.258	3.7583	0.7147	3.253	-2.39475	7.07129e-11	1.08326e-09	2.18643	1.53762e-07	3.61933e-06	-0.208322	0.32274	0.772521	--
ENSMUSG00000034438	Gbp8	29.962	28.315	27.898	1.725	2.738	4.238	13.636	11.193	15.338	28.725	2.9003	13.389	-3.30802	2.81264e-26	2.03323e-24	2.20676	6.09162e-09	2.27105e-07	-1.10126	5.49182e-07	3.52089e-05	--
ENSMUSG00000034459	Ifit1	488.213	483.801	476.298	4.79	3.841	8.839	31.089	22.395	20.841	482.771	5.8233	24.775	-6.37335	3.17137e-92	3.56779e-89	2.08897	2.5863e-08	8.02958e-07	-4.28438	3.1293e-74	5.57735e-70	--
ENSMUSG00000034463	Scara3	4.139	3.224	3.193	22.533	29.158	23.799	6.881	1.849	1.256	3.5187	25.1633	3.3287	2.83822	4.54767e-35	6.20137e-33	-2.91831	1.5887e-09	6.97748e-08	-0.0800844	0.702597	0.958187	--
ENSMUSG00000034612	Chst11	4.26	4.062	3.238	27.521	51.686	24.788	4.652	3.124	1.748	3.8533	34.665	3.1747	3.1693	2.31518e-21	1.10539e-19	-3.4488	1.67019e-15	3.45691e-13	-0.279502	0.386591	0.82085	--
ENSMUSG00000034614	Pik3ip1	4.611	2.803	2.943	11.835	19.128	15.825	4.795	3.175	2.939	3.4523	15.596	3.6363	2.17553	1.84707e-14	4.42706e-13	-2.10062	1.30289e-07	3.17043e-06	0.0749127	0.58134	0.923877	--
ENSMUSG00000034664	Itga2b	0.154	0.215	0.285	3.619	1.751	2.444	0.497	0.304	0.275	0.218	2.6047	0.3587	3.5787	2.70619e-10	3.81451e-09	-2.86038	2.6028e-07	5.70872e-06	0.718316	0.416302	0.84226	--
ENSMUSG00000034675	Dbn1	6.725	6.859	5.257	28.181	46.922	26.434	5.9	3.216	2.873	6.2803	33.8457	3.9963	2.43006	3.91791e-15	1.02653e-13	-3.08222	6.96393e-16	1.54814e-13	-0.652164	0.0246459	0.207786	--
ENSMUSG00000034684	Sema3f	10.965	9.713	11.52	41.595	64.327	42.639	13.599	6.431	4.563	10.7327	49.5203	8.1977	2.20601	3.66779e-15	9.62393e-14	-2.59474	1.14281e-09	5.17051e-08	-0.388723	0.189649	0.623256	--
ENSMUSG00000034785	Dio1	25.428	27.98	23.709	1.45	1.155	5.029	33.141	13.577	25.937	25.7057	2.5447	24.2183	-3.33654	6.91175e-12	1.21141e-10	3.25055	1.53366e-10	8.68447e-09	-0.0859868	0.420667	0.843794	--
ENSMUSG00000034796	Cpne7	0.088	0	0.149	2.908	2	0.675	0.356	0.187	0.088	0.079	1.861	0.2103	4.55808	1.72667e-06	1.27849e-05	-3.14533	6.74783e-05	0.000664342	1.41275	0.317751	0.768424	--
ENSMUSG00000034839	Larp6	0.779	0.843	0.839	5.639	6.147	5.018	1.137	1.011	0.732	0.8203	5.6013	0.96	2.77149	1.77438e-13	3.86202e-12	-2.54466	4.15645e-08	1.2033e-06	0.226824	0.714207	0.959136	--
ENSMUSG00000034845	Plvap	34.49	28.391	25.811	75.699	175.861	128.583	37.745	21.102	11.207	29.564	126.714	23.3513	2.09967	6.62883e-11	1.01895e-09	-2.44	7.26746e-08	1.93874e-06	-0.340337	0.285026	0.738167	--
ENSMUSG00000034993	Vat1	22.066	21.525	17.769	83.443	89.263	74.005	27.963	15.429	13.101	20.4533	82.237	18.831	2.00745	3.0901e-18	1.108e-16	-2.12668	2.59815e-09	1.05371e-07	-0.119226	0.545018	0.903446	--
ENSMUSG00000035000	Dpp4	31.089	33.047	38.333	5.099	5.307	4.956	21.426	18.841	21.254	34.1563	5.1207	20.507	-2.73775	2.78021e-34	3.57456e-32	2.00171	9.10326e-12	7.69589e-10	-0.736037	0.00101625	0.0202602	--
ENSMUSG00000035004	Igsf6	9.224	7.94	7.942	80.248	70.221	21.307	16.088	14.123	7.292	8.3687	57.2587	12.501	2.77442	8.425e-10	1.10693e-08	-2.19545	1.56296e-05	0.000189269	0.578974	0.0870822	0.432139	--
ENSMUSG00000035186	Ubd	483.059	288.482	307.762	40.593	38.903	91.078	297.477	322.885	340.942	359.768	56.858	320.435	-2.66163	2.84858e-15	7.57376e-14	2.49459	1.76446e-11	1.33499e-09	-0.167035	0.521433	0.895497	--
ENSMUSG00000035226	Rims4	4.703	5.187	4.701	0.228	0.164	0.387	3.376	1.732	2.455	4.8637	0.2597	2.521	-4.22731	9.92188e-28	7.73133e-26	3.27926	3.07613e-11	2.15532e-09	-0.948048	0.000327725	0.00821526	--
ENSMUSG00000035274	Tpbg	0.455	0.638	0.639	4.603	6.121	4.526	0.674	0.687	0.483	0.5773	5.0833	0.6147	3.1383	3.65428e-16	1.05075e-14	-3.0479	1.84551e-11	1.39047e-09	0.0903997	0.912713	0.982559	--
ENSMUSG00000035365	Parpbp	6.731	5.48	11.228	1.143	2.148	1.267	10.66	11.082	11.684	7.813	1.5193	11.142	-2.36244	3.05011e-06	2.14628e-05	2.8745	8.84276e-09	3.14687e-07	0.51206	0.0407417	0.284969	--
ENSMUSG00000035455	Fignl1	15.846	15.02	16.893	0.709	6.463	3.691	14.992	20.513	21.516	15.9197	3.621	19.007	-2.13635	2.92973e-05	0.000170168	2.39207	2.32688e-06	3.7377e-05	0.255721	0.370969	0.80839	--
ENSMUSG00000035493	Tgfbi	93.39	82.091	74.776	326.491	546.861	334.623	94.101	96.884	53.151	83.419	402.658	81.3787	2.27111	3.13477e-17	1.01122e-15	-2.30683	1.61809e-08	5.31697e-07	-0.0357254	0.946737	0.993228	--
ENSMUSG00000035513	Ntng2	2.746	1.512	1.751	13.122	19.128	10.779	2.865	1.574	1.163	2.003	14.343	1.8673	2.84011	1.39783e-15	3.85314e-14	-2.9413	4.26428e-11	2.86519e-09	-0.101183	0.812152	0.959136	--
ENSMUSG00000035692	Isg15	1190.53	1105.89	1171.82	22.12	32.509	36.703	98.337	140.444	129.688	1156.08	30.444	122.823	-5.24694	1.71475e-113	4.40935e-110	2.01235	6.76301e-09	2.49552e-07	-3.23459	4.01105e-33	5.49915e-30	--
ENSMUSG00000035799	Twist1	0.843	0.758	0.82	3.473	5.014	7.521	1.18	0.505	0.516	0.807	5.336	0.7337	2.72512	3.35217e-08	3.37655e-07	-2.86256	3.93783e-07	8.06696e-06	-0.137444	0.759228	0.959136	bHLH
ENSMUSG00000035811	Ugt2b35	13.046	12.877	13.731	0.309	0.85	3.524	9.052	8.9	13.352	13.218	1.561	10.4347	-3.08196	1.69798e-07	1.51681e-06	2.74084	1.50559e-06	2.60936e-05	-0.341119	0.130212	0.529975	--
ENSMUSG00000035969	Rusc2	5.225	2.873	4.519	23.001	19.328	11.299	4.088	2.646	2.283	4.2057	17.876	3.0057	2.08762	4.80173e-10	6.53296e-09	-2.57227	2.27798e-08	7.22177e-07	-0.484649	0.358827	0.801668	--
ENSMUSG00000036053	Fmnl2	5.779	4.393	5.697	37.042	25.442	12.82	5.858	4.449	2.941	5.2897	25.1013	4.416	2.24652	1.43202e-08	1.53797e-07	-2.50695	2.54906e-08	7.94133e-07	-0.260437	0.375892	0.812837	--
ENSMUSG00000036158	Prickle1	2.999	2.262	2.282	10.096	18.807	15.5	3.421	2.488	1.877	2.5143	14.801	2.5953	2.55745	9.26014e-18	3.19315e-16	-2.5117	1.99391e-10	1.09132e-08	0.0457439	0.939601	0.991446	--
ENSMUSG00000036169	Sostdc1	2.134	1.247	1.7	19.685	9.968	6.704	3.295	1.385	1.003	1.6937	12.119	1.8943	2.83905	2.84763e-09	3.43088e-08	-2.67751	4.30228e-07	8.73407e-06	0.16154	0.828393	0.962549	--
ENSMUSG00000036256	Igfbp7	129.226	120.13	112.808	504.389	784.583	649.945	166.859	94.747	64.255	120.721	646.306	108.62	2.42054	3.92076e-25	2.54779e-23	-2.57292	3.17188e-11	2.2138e-09	-0.152386	0.515546	0.895497	--
ENSMUSG00000036356	Csgalnact1	0.443	0.542	0.552	4.306	8.66	6.006	1.222	0.284	0.235	0.5123	6.324	0.5803	3.62568	3.71328e-19	1.45302e-17	-3.44588	5.14256e-11	3.41705e-09	0.179799	0.946524	0.993228	--
ENSMUSG00000036412	Arsi	1.775	1.741	1.377	3.992	12.174	10.952	1.972	1.08	0.53	1.631	9.0393	1.194	2.47046	4.06943e-08	4.02471e-07	-2.92041	4.03425e-08	1.17739e-06	-0.449954	0.319339	0.769237	--
ENSMUSG00000036545	Adamts2	3.851	4.004	3.806	17.529	28.308	29.373	5.106	2.013	1.315	3.887	25.07	2.8113	2.68923	4.32602e-23	2.39595e-21	-3.15664	5.73797e-13	6.88824e-11	-0.467403	0.145211	0.557938	--
ENSMUSG00000036560	Lgi4	0.887	1.036	1.223	8.021	8.464	9.288	3.453	1.379	1.362	1.0487	8.591	2.0647	3.03427	7.47521e-19	2.85677e-17	-2.05692	1.35204e-08	4.58497e-07	0.977353	0.816315	0.959136	--
ENSMUSG00000036596	Cpz	0.047	0.22	0.04	2.057	6.453	8.023	0.57	0.133	0.094	0.1023	5.511	0.2657	5.75097	9.19896e-13	1.79784e-11	-4.37462	7.7224e-11	4.79508e-09	1.37634	0.374109	0.811567	--
ENSMUSG00000036768	Kif15	11.584	8.723	12.294	0.863	2.564	3.143	7.488	12.2	17.178	10.867	2.19	12.2887	-2.31095	4.73791e-09	5.49146e-08	2.48833	1.18502e-07	2.94732e-06	0.177375	0.331016	0.779867	--
ENSMUSG00000036834	Plch1	15.646	16.751	19.919	2.882	5.447	4.05	15.799	16.417	18.364	17.4387	4.1263	16.86	-2.07936	6.71429e-15	1.71186e-13	2.03067	1.38254e-09	6.13096e-08	-0.0486852	0.858012	0.968051	--
ENSMUSG00000037010	Apln	0.838	0.81	0.65	2.275	6.091	10.315	0.745	0.76	0.567	0.766	6.227	0.6907	3.02312	2.16014e-08	2.25015e-07	-3.17248	1.24269e-08	4.24614e-07	-0.149355	0.776219	0.959136	--
ENSMUSG00000037035	Inhbb	0.174	0.329	0.293	19.558	12.9	8.918	1.58	0.861	0.469	0.2653	13.792	0.97	5.69988	3.33975e-35	4.73351e-33	-3.8297	3.60048e-16	8.88135e-14	1.87018	0.00323911	0.0489657	--
ENSMUSG00000037129	Tmprss13	3.547	2.483	3.073	0.116	0.252	0	1.94	2.833	3.14	3.0343	0.1227	2.6377	-4.62856	1.56477e-14	3.79082e-13	4.42645	9.83938e-11	5.90592e-09	-0.202117	0.585676	0.926142	--
ENSMUSG00000037225	Fgf2	2.595	2.167	2.449	12.815	16.561	10.684	3.076	1.647	1.194	2.4037	13.3533	1.9723	2.47389	9.57793e-21	4.32087e-19	-2.75922	2.47474e-12	2.5033e-10	-0.285333	0.334436	0.784738	--
ENSMUSG00000037239	Spred3	0.443	0.264	0.593	4.461	4.402	2.844	0.526	0.645	0.466	0.4333	3.9023	0.5457	3.17079	3.19657e-13	6.68273e-12	-2.83825	3.63464e-09	1.43529e-07	0.332543	0.551228	0.907997	--
ENSMUSG00000037411	Serpine1	1.403	1.12	0.858	266.425	105.346	72.688	4.606	1.936	0.977	1.127	148.153	2.5063	7.03846	3.25621e-49	9.76863e-47	-5.88537	8.40609e-13	9.70311e-11	1.15309	0.029059	0.232787	--
ENSMUSG00000037428	Vgf	0.297	0.387	1.198	2.916	3.467	2.854	0.167	0.146	0.411	0.6273	3.079	0.2413	2.29516	2.46813e-07	2.15349e-06	-3.67336	2.02907e-09	8.4971e-08	-1.37821	0.358847	0.801668	--
ENSMUSG00000037544	Dlgap5	18.957	17.716	17.507	1.129	7.135	5.034	13.222	19.6	21.233	18.06	4.4327	18.0183	-2.02655	5.50611e-06	3.69125e-05	2.02322	1.31257e-05	0.000163116	-0.00333232	0.96642	1	--
ENSMUSG00000037613	Tnfrsf23	1.391	1.402	1.583	19.278	44.445	28.019	5.262	6.884	3.286	1.4587	30.5807	5.144	4.3899	9.30007e-30	8.71881e-28	-2.57166	7.31477e-08	1.9456e-06	1.81824	1.38642e-05	0.000585564	--
ENSMUSG00000037664	Cdkn1c	2.833	2.628	2.391	5.997	16.15	22.328	4.493	1.73	2.308	2.6173	14.825	2.8437	2.50186	1.11242e-07	1.0258e-06	-2.38221	3.2439e-06	4.96662e-05	0.119655	0.824798	0.962003	--
ENSMUSG00000037725	Ckap2	13.846	14.588	16.688	0.981	4.21	4.527	12.219	14.844	16.486	15.0407	3.2393	14.5163	-2.2151	3.77849e-07	3.18561e-06	2.16391	1.82087e-06	3.03596e-05	-0.0511914	0.782851	0.959136	--
ENSMUSG00000037872	Ackr1	4.608	5.356	3.409	62.497	68.302	40.507	11.202	3.825	3.01	4.4577	57.102	6.0123	3.67918	1.66042e-26	1.20514e-24	-3.24754	8.15678e-13	9.5376e-11	0.431636	0.483634	0.88263	--
ENSMUSG00000037921	Ddx60	153.431	134.86	162.486	1.074	1.332	6.148	12.856	10.648	13.645	150.259	2.8513	12.383	-5.71967	1.04285e-32	1.15873e-30	2.11865	7.44831e-06	0.000101072	-3.60102	1.20026e-64	1.06961e-60	--
ENSMUSG00000037991	Rmi2	2.088	1.67	2.165	0.025	0.218	0.571	1.285	2.158	2.921	1.9743	0.2713	2.1213	-2.86323	1.55614e-06	1.16565e-05	2.96683	2.16643e-06	3.50818e-05	0.103606	0.814023	0.959136	--
ENSMUSG00000038007	Acer2	2.83	3.472	2.713	15.086	21.094	19.392	6.158	2.287	1.644	3.005	18.524	3.363	2.62396	2.55845e-20	1.10702e-18	-2.46157	1.46672e-08	4.92103e-07	0.162384	0.908114	0.982016	--
ENSMUSG00000038059	Smim3	5.996	6.116	6.622	76.011	92.797	64.678	11.848	10.366	3.589	6.2447	77.8287	8.601	3.63961	1.03068e-44	2.44108e-42	-3.17773	3.96165e-12	3.75362e-10	0.46188	0.258786	0.709154	--
ENSMUSG00000038067	Csf3	0	0	0	428.934	142.676	37.166	0.831	1.217	0.074	0	202.925	0.7073	17.6306	2.38052e-13	5.09504e-12	-8.16434	1.0447e-09	4.82356e-08	9.46625	0.000391616	0.00949628	--
ENSMUSG00000038112	AW551984	2.375	2.611	4.255	12.267	15.14	18.123	4.878	2.265	3.059	3.0803	15.1767	3.4007	2.3007	3.1195e-21	1.46609e-19	-2.15797	4.84484e-08	1.37387e-06	0.142731	0.722586	0.959136	--
ENSMUSG00000038156	Spon1	5.674	4.258	4.455	62.152	108.025	101.577	12.192	6.361	3.572	4.7957	90.5847	7.375	4.23946	6.70428e-62	3.17571e-59	-3.61855	2.03073e-17	6.52988e-15	0.620912	0.0945912	0.450053	--
ENSMUSG00000038178	Slc43a2	5.225	5.671	5.085	17.558	34.833	33.447	11.935	3.851	4.929	5.327	28.6127	6.905	2.42526	1.63423e-20	7.1922e-19	-2.05094	1.5202e-08	5.05993e-07	0.374318	0.219225	0.666689	--
ENSMUSG00000038193	Hand2	4.042	4.023	3.787	12.908	20.83	31.075	5.037	4.133	2.457	3.9507	21.6043	3.8757	2.45115	1.662e-11	2.79328e-10	-2.4788	3.11494e-08	9.34847e-07	-0.0276516	0.907719	0.982016	bHLH
ENSMUSG00000038264	Sema7a	5.156	7.627	6.257	28.705	50.501	34.435	7.539	10.152	5.28	6.3467	37.8803	7.657	2.57738	2.26883e-17	7.39836e-16	-2.3066	1.05037e-08	3.6655e-07	0.27078	0.537442	0.901311	--
ENSMUSG00000038296	Galnt18	2.796	3.12	2.604	12.255	20.203	16.358	4.976	1.684	1.495	2.84	16.272	2.7183	2.51843	6.41033e-16	1.8171e-14	-2.5816	7.46266e-09	2.72576e-07	-0.0631686	0.703672	0.958625	--
ENSMUSG00000038357	Camp	0.418	0	0.117	44.76	52.897	10.145	1.407	0.296	0	0.1783	35.934	0.5677	7.65463	1.03616e-16	3.17193e-15	-5.98416	3.12096e-06	4.81158e-05	1.67047	0.334927	0.785139	--
ENSMUSG00000038379	Ttk	13.327	14.335	17.515	0.361	3.728	1.919	12.242	16.008	17.177	15.059	2.0027	15.1423	-2.91063	2.84856e-10	4.00579e-09	2.91859	2.63799e-10	1.38088e-08	0.00796156	0.958156	0.99815	--
ENSMUSG00000038463	Olfml2b	10.952	8.556	9.637	27.131	53.699	63.654	16.132	6.593	3.801	9.715	48.1613	8.842	2.30959	2.20116e-12	4.14444e-11	-2.44543	2.91906e-07	6.28751e-06	-0.135841	0.608721	0.934907	--
ENSMUSG00000038530	Rgs4	7.181	5.9	5.722	31.276	31.742	26.114	7.219	4.473	3.8	6.2677	29.7107	5.164	2.24498	3.90452e-22	1.99098e-20	-2.52442	2.34893e-12	2.40067e-10	-0.279439	0.296658	0.747326	--
ENSMUSG00000038552	Fndc4	1.323	0.872	0.736	4.998	8.175	6.306	2.224	0.922	0.462	0.977	6.493	1.2027	2.73245	5.12321e-11	8.03991e-10	-2.43265	9.381e-06	0.000123302	0.299806	0.971521	1	--
ENSMUSG00000038587	Akap12	6.109	5.026	6.751	35.694	22.84	18.422	9.945	3.157	2.602	5.962	25.652	5.2347	2.1052	1.75703e-10	2.54642e-09	-2.2929	5.58819e-07	1.08551e-05	-0.187699	0.450206	0.862251	--
ENSMUSG00000039037	St6galnac5	0.298	0.203	0.267	1.264	1.278	1.786	0.565	0.237	0.148	0.256	1.4427	0.3167	2.49452	2.0868e-08	2.18006e-07	-2.1877	0.000101151	0.000941788	0.306821	0.707112	0.959136	--
ENSMUSG00000039232	Stx11	4.342	3.457	3.458	34.063	35.238	14.606	3.469	3.473	1.435	3.7523	27.969	2.7923	2.89797	3.32601e-10	4.63018e-09	-3.32429	1.02112e-08	3.57037e-07	-0.426317	0.601486	0.934907	--
ENSMUSG00000039252	Lgi2	0.976	1.127	0.752	13.116	45.342	46.541	3.707	2.514	1.239	0.9517	34.9997	2.4867	5.20074	4.10312e-31	4.19638e-29	-3.81506	1.40643e-14	2.36688e-12	1.38568	0.00106421	0.0209331	--
ENSMUSG00000039304	Tnfsf10	57.08	56.409	65.908	2.152	4.209	5.27	42.05	31.577	51.897	59.799	3.877	41.8413	-3.94711	3.44159e-37	5.68337e-35	3.43192	3.21726e-22	2.51884e-19	-0.515193	0.00929626	0.105803	--
ENSMUSG00000039377	Hlx	3.736	4.134	2.502	18.078	24.364	22.476	3.185	3.627	1.537	3.4573	21.6393	2.783	2.64592	2.06046e-24	1.25298e-22	-2.95894	1.29918e-11	1.03515e-09	-0.313019	0.533372	0.900463	Homeobox
ENSMUSG00000039519	Cyp7b1	1.658	1.595	1.151	17.23	25.671	19.667	3.3	2.519	1.552	1.468	20.856	2.457	3.82854	6.12843e-34	7.76843e-32	-3.08549	5.19394e-14	7.30682e-12	0.743046	0.115681	0.49922	--
ENSMUSG00000039683	Sdk1	2.189	1.404	1.347	3.328	9.974	11.604	2.134	0.996	0.548	1.6467	8.302	1.226	2.33391	1.11677e-07	1.02913e-06	-2.7595	9.18018e-08	2.33815e-06	-0.42559	0.278577	0.731155	--
ENSMUSG00000040026	Saa3	4.418	8.094	5.873	9664.86	14633.1	7267.99	187.299	143.164	70.444	6.1283	10522	133.636	10.7456	3.51224e-186	2.10734e-182	-6.29896	2.9106e-50	5.24111e-46	4.44667	3.37777e-29	2.73645e-26	--
ENSMUSG00000040093	Bmf	5.195	3.688	3.171	13.197	22.403	17.591	5.332	3.494	3.937	4.018	17.7303	4.2543	2.14167	3.47193e-17	1.11399e-15	-2.05921	2.7273e-09	1.10113e-07	0.0824555	0.3288	0.777876	--
ENSMUSG00000040133	Gpr176	0.948	0.612	0.617	1.233	6.018	4.49	1.04	0.613	0.377	0.7257	3.9137	0.6767	2.43114	1.35292e-05	8.38878e-05	-2.532	1.83993e-05	0.000217684	-0.100862	0.829371	0.962549	--
ENSMUSG00000040152	Thbs1	11.213	10.729	13.642	894.126	677.748	233.015	59.417	17.113	10.13	11.8613	601.63	28.8867	5.66454	3.33159e-38	5.82219e-36	-4.3804	1.33076e-07	3.22951e-06	1.28414	0.08658	0.430917	--
ENSMUSG00000040164	Kcns1	0.195	0.425	0.066	1.772	2.408	2.612	0.118	0.083	0	0.2287	2.264	0.067	3.30756	9.5927e-07	7.44904e-06	-5.07857	1.31111e-09	5.82942e-08	-1.77101	0.18024	0.61271	--
ENSMUSG00000040204	Pclaf	54.438	48.747	56.809	3.575	19.071	13.18	49.197	67.601	76.136	53.3313	11.942	64.3113	-2.15894	5.63607e-07	4.58839e-06	2.42903	8.04427e-08	2.09959e-06	0.27009	0.335089	0.785382	--
ENSMUSG00000040219	Ttc12	0.582	0.657	0.614	1.247	3.993	3.124	0.794	0.268	0.318	0.6177	2.788	0.46	2.17433	4.02256e-05	0.000227692	-2.59952	6.49192e-06	8.95099e-05	-0.425195	0.376332	0.813112	--
ENSMUSG00000040249	Lrp1	17.628	13.853	14.55	136.564	169.588	161.226	27.886	12.041	12.381	15.3437	155.793	17.436	3.34391	3.19532e-55	1.30718e-52	-3.15949	1.12112e-14	2.01879e-12	0.184426	0.82576	0.962549	--
ENSMUSG00000040264	Gbp2b	14.177	10.895	12.774	0.167	0.253	0.43	6.198	4.819	4.353	12.6153	0.2833	5.1233	-5.47653	3.44945e-44	8.06364e-42	4.17651	4.07748e-16	9.92204e-14	-1.30002	9.26667e-07	5.63686e-05	--
ENSMUSG00000040447	Spns2	5.343	4.897	4.423	20.849	45.176	24.602	10.369	4.359	3.565	4.8877	30.209	6.0977	2.62776	5.83531e-15	1.49623e-13	-2.30865	1.39611e-07	3.35196e-06	0.319111	0.493107	0.886221	--
ENSMUSG00000040528	Milr1	9.524	8.122	6.078	39.606	42.442	20.352	12.108	8.042	4.035	7.908	34.1333	8.0617	2.1098	2.51191e-08	2.58516e-07	-2.08203	1.93898e-05	0.000228055	0.0277653	0.95398	0.996136	--
ENSMUSG00000040693	Slco4c1	0.043	0.034	0.018	1.421	1.143	0.33	0.13	0.046	0.107	0.0317	0.9647	0.0943	4.92899	1.97863e-07	1.75039e-06	-3.35419	1.10224e-05	0.000141066	1.5748	0.287939	0.740003	--
ENSMUSG00000040694	Apobec2	14.278	15.057	11.914	0.796	1.365	0.784	10.819	12.685	11.391	13.7497	0.9817	11.6317	-3.80802	7.40301e-24	4.35471e-22	3.56668	9.21661e-15	1.71096e-12	-0.241339	0.410714	0.837546	--
ENSMUSG00000040711	Sh3pxd2b	6.154	5.791	6.33	60.528	58.837	41.816	8.52	6.762	3.882	6.0917	53.727	6.388	3.14074	5.5007e-35	7.44455e-33	-3.07221	5.09704e-15	9.97634e-13	0.0685273	0.864806	0.968922	--
ENSMUSG00000040732	Erg	3.979	3.142	3.455	13.086	18.909	11.598	5.222	1.36	1.308	3.5253	14.531	2.63	2.0433	3.29474e-12	6.0331e-11	-2.466	1.87507e-07	4.2794e-06	-0.422697	0.352637	0.797899	ETS
ENSMUSG00000040808	S100g	43.118	20.559	9.46	0	0	1.054	146.468	17.284	30.635	24.379	0.3513	64.7957	-6.11665	6.70807e-12	1.178e-10	7.52691	1.23991e-05	0.000156024	1.41026	0.158815	0.579198	--
ENSMUSG00000040809	Chil3	3.705	1.282	2.951	1529.95	1857.07	239.256	93.444	13.598	19.081	2.646	1208.76	42.041	8.8355	1.20869e-24	7.52819e-23	-4.84558	3.99511e-06	5.89189e-05	3.98991	4.74845e-05	0.00166926	--
ENSMUSG00000041046	Ramp3	1.456	1.734	1.3	12.612	10.509	9.355	1.99	3.091	1.533	1.4967	10.8253	2.2047	2.85459	2.00728e-12	3.80327e-11	-2.29578	1.10836e-05	0.000141547	0.558808	0.310434	0.761684	--
ENSMUSG00000041120	Nbl1	20.966	21.189	25.525	115.689	135.882	121.671	33.261	17.091	12.536	22.56	124.414	20.9627	2.46331	7.72457e-26	5.34778e-24	-2.56925	1.53137e-11	1.18349e-09	-0.105945	0.601389	0.934907	--
ENSMUSG00000041134	Cyyr1	2.86	1.595	2.51	15.515	13.612	8.445	2.714	1.518	1.326	2.3217	12.524	1.8527	2.43146	3.41939e-13	7.13198e-12	-2.75702	5.82906e-12	5.32811e-10	-0.325558	0.307235	0.757628	--
ENSMUSG00000041329	Atp1b2	3.27	2.344	2.694	12.004	16.514	21.825	5.255	2.577	1.737	2.7693	16.781	3.1897	2.59922	1.21185e-17	4.12351e-16	-2.39535	4.42164e-08	1.26864e-06	0.203867	0.689378	0.952787	--
ENSMUSG00000041347	Bdkrb1	0.402	0.307	0	22.615	30.127	22.146	2.55	1.981	0.471	0.2363	24.9627	1.6673	6.72281	3.42151e-31	3.54206e-29	-3.90416	2.51319e-14	3.83261e-12	2.81865	0.00374437	0.054301	--
ENSMUSG00000041445	Mmrn2	5.314	5.711	6.386	18.095	31.409	27.796	9.683	2.031	1.348	5.8037	25.7667	4.354	2.15047	2.34889e-12	4.40236e-11	-2.56509	4.74025e-07	9.44222e-06	-0.414623	0.361602	0.801895	--
ENSMUSG00000041476	Smpx	24.925	21.582	21.586	0	0.203	0.427	5.367	3.777	11.437	22.6977	0.21	6.8603	-6.75601	5.98192e-22	3.00767e-20	5.02982	8.84264e-09	3.14687e-07	-1.72619	7.23956e-08	5.53779e-06	--
ENSMUSG00000041481	Serpina3g	63.178	71.678	56.644	260.358	356.444	195.521	83.448	65.692	26.184	63.8333	270.774	58.4413	2.08471	3.35369e-11	5.42376e-10	-2.21203	1.60284e-06	2.73834e-05	-0.127321	0.847913	0.966693	--
ENSMUSG00000041548	Hspb8	23.433	20.423	16.327	90.196	97.924	108.652	34.543	17.203	13.997	20.061	98.924	21.9143	2.30193	1.39006e-24	8.62798e-23	-2.17445	5.85934e-09	2.2027e-07	0.127481	0.819	0.959407	--
ENSMUSG00000041592	Sdk2	0.309	0.228	0.245	1.147	2.457	2.716	0.454	0.212	0.14	0.2607	2.1067	0.2687	3.01468	4.9363e-13	1.0097e-11	-2.97107	4.41288e-09	1.7237e-07	0.0436112	0.977108	1	--
ENSMUSG00000041608	Entpd3	0.581	0.929	1.006	15.257	10.785	3.399	1.081	0.931	0.487	0.8387	9.8137	0.833	3.54862	1.79936e-10	2.60357e-09	-3.5584	1.11401e-10	6.62048e-09	-0.00978102	0.933568	0.989197	--
ENSMUSG00000041734	Kirrel	3.488	2.665	2.978	28.716	36.162	27.8	6.303	2.838	1.858	3.0437	30.8927	3.6663	3.34338	7.02411e-55	2.80965e-52	-3.07485	1.00426e-13	1.34953e-11	0.268528	0.559955	0.912393	--
ENSMUSG00000041754	Trem3	0.531	0.827	0.358	13.084	24.429	5.293	2.147	2.632	1.268	0.572	14.2687	2.0157	4.64069	5.38234e-12	9.60179e-11	-2.82352	4.28436e-06	6.23171e-05	1.81717	0.0172192	0.165255	--
ENSMUSG00000041794	Myrip	0.452	0.805	0.709	3.228	2.579	4.785	1.153	0.35	0.232	0.6553	3.5307	0.5783	2.42964	2.85672e-08	2.91172e-07	-2.60997	1.70505e-06	2.8829e-05	-0.180328	0.636835	0.934907	--
ENSMUSG00000041886	Macc1	6.738	6.792	6.455	0.943	1.231	0.774	4.074	5.822	4.14	6.6617	0.9827	4.6787	-2.76111	4.6315e-22	2.34177e-20	2.25132	6.50815e-08	1.77948e-06	-0.509786	0.109437	0.485198	--
ENSMUSG00000042041	2010003K11Rik	88.222	83.573	94.227	32.545	7.081	21.937	87.212	110.349	133.027	88.674	20.521	110.196	-2.11141	1.7911e-06	1.32238e-05	2.4249	1.3372e-07	3.24077e-06	0.313489	0.267114	0.72026	--
ENSMUSG00000042116	Vwa1	2.798	3.382	2.875	7.101	17.685	11.507	4.77	2.723	1.479	3.0183	12.0977	2.9907	2.0029	2.9946e-07	2.56314e-06	-2.01619	2.70848e-05	0.000303873	-0.013285	0.863311	0.96842	--
ENSMUSG00000042157	Sprr2i	0	0	0	24.134	5.126	4.264	1.902	1.211	0.17	0	11.1747	1.0943	13.4479	1.50818e-09	1.90909e-08	-3.35211	4.22733e-05	0.000444132	10.0958	0.00366768	0.0533626	--
ENSMUSG00000042190	Cmklr1	6.852	5.878	7.752	22.642	34.622	27.715	9.302	4.097	2.624	6.8273	28.3263	5.341	2.05275	5.67511e-17	1.77656e-15	-2.40696	1.89683e-09	7.98043e-08	-0.354212	0.233032	0.681457	--
ENSMUSG00000042265	Trem1	0.318	0.275	0.208	80.928	90.032	24.868	4.138	2.918	0.626	0.267	65.276	2.5607	7.93357	5.72527e-50	1.80798e-47	-4.67196	3.32677e-07	6.99009e-06	3.26161	6.986e-07	4.33838e-05	--
ENSMUSG00000042364	Snx18	12.751	10.577	11.072	58.555	52.859	26.918	11.851	10.79	7.605	11.4667	46.1107	10.082	2.00765	2.92951e-09	3.51073e-08	-2.19332	9.94932e-08	2.51626e-06	-0.185664	0.497023	0.887926	--
ENSMUSG00000042379	Esm1	0.806	0.667	0.594	2.562	3.698	3.088	0.254	0.499	0.15	0.689	3.116	0.301	2.17712	2.59057e-06	1.85335e-05	-3.37186	8.03377e-07	1.50378e-05	-1.19474	0.176259	0.607877	--
ENSMUSG00000042401	Crtac1	0.983	0.472	0.798	4.498	3.959	4.946	0.851	0.371	0.577	0.751	4.4677	0.5997	2.57264	1.14044e-10	1.69512e-09	-2.89729	2.44903e-09	1.00455e-07	-0.324652	0.527265	0.897817	--
ENSMUSG00000042417	Ccno	0.113	0.132	0.237	3.921	4.081	1.997	0.114	0.159	0	0.1607	3.333	0.091	4.37468	6.82945e-10	9.11268e-09	-5.19481	2.79383e-09	1.12547e-07	-0.820132	0.640277	0.934907	--
ENSMUSG00000042607	Asb4	0.032	0.225	0.081	1.663	1.789	1.309	0.13	0.136	0	0.1127	1.587	0.0887	3.81617	4.36231e-07	3.62686e-06	-4.16177	3.68066e-07	7.6269e-06	-0.345597	0.791252	0.959136	--
ENSMUSG00000042734	Ttc9	0.464	1.162	1.245	4.207	9.843	5.186	1.349	0.599	0.402	0.957	6.412	0.7833	2.74418	7.89413e-07	6.29293e-06	-3.03308	5.41425e-08	1.51653e-06	-0.288893	0.537996	0.901311	--
ENSMUSG00000042759	Apobr	2.923	2.544	2.304	19.025	25.182	13.817	3.225	4.356	1.511	2.5903	19.3413	3.0307	2.90048	1.06835e-19	4.4412e-18	-2.67398	3.43692e-11	2.38952e-09	0.226497	0.890658	0.977046	--
ENSMUSG00000042821	Snai1	3.648	2.689	2.142	14.651	30.966	19.975	3.686	2.444	1.231	2.8263	21.864	2.4537	2.95155	7.9831e-16	2.24525e-14	-3.15555	2.04065e-11	1.50598e-09	-0.203992	0.662937	0.943028	zf-C2H2
ENSMUSG00000042845	Wfdc12	0.273	0.424	0	22.862	39.757	27.81	0.964	7.04	4.744	0.2323	30.143	4.2493	7.01948	2.67028e-23	1.51148e-21	-2.82651	4.91184e-06	6.98637e-05	4.19297	9.88615e-06	0.000436141	--
ENSMUSG00000043017	Ptgir	1.059	0.83	0.794	8.794	6.04	4.736	1.162	0.883	0.27	0.8943	6.5233	0.7717	2.86672	3.77041e-13	7.77404e-12	-3.07956	1.18049e-08	4.06447e-07	-0.212835	0.728236	0.959136	--
ENSMUSG00000043029	Trpv3	17.192	13.29	15.137	2.407	0.472	1.231	10.129	5.29	7.542	15.2063	1.37	7.6537	-3.47242	6.09407e-14	1.37979e-12	2.48198	3.70378e-07	7.65718e-06	-0.990449	4.98392e-06	0.000238786	--
ENSMUSG00000043421	Hilpda	7.957	9.547	8.795	153.999	41.662	37.237	14.884	13.7	11.124	8.7663	77.6327	13.236	3.14662	6.45376e-09	7.35239e-08	-2.5522	1.12124e-06	2.017e-05	0.594422	0.0969154	0.45624	--
ENSMUSG00000043613	Mmp3	1.29	1.461	1.038	1244.83	856.937	623.19	26.538	38.76	6.065	1.263	908.318	23.7877	9.4902	2.98082e-147	1.34137e-143	-5.25491	7.81086e-21	4.85e-18	4.23529	3.38267e-07	2.26652e-05	--
ENSMUSG00000043635	Adamts3	0.302	0.677	0.696	2.238	4.73	4.263	0.298	0.353	0.307	0.5583	3.7437	0.3193	2.74525	3.5894e-07	3.04044e-06	-3.55132	3.66645e-11	2.5393e-09	-0.806064	0.162234	0.584209	--
ENSMUSG00000043740	B430306N03Rik	1.427	1.729	1.136	5.53	9.205	4.294	2.082	1.411	0.604	1.4307	6.343	1.3657	2.14848	4.04156e-07	3.38521e-06	-2.21556	7.62488e-06	0.000103098	-0.0670822	0.642947	0.934907	--
ENSMUSG00000043903	Zfp469	0.223	0.174	0.157	0.325	1.806	1.839	0.284	0.131	0.184	0.1847	1.3233	0.1997	2.84118	8.14414e-07	6.46931e-06	-2.72851	1.58378e-06	2.72128e-05	0.11267	0.941079	0.991889	--
ENSMUSG00000043939	A530064D06Rik	1.022	0.619	0.589	6.773	7.849	2.992	0.523	1.126	0.283	0.7433	5.8713	0.644	2.98161	4.93359e-08	4.80805e-07	-3.18856	1.6741e-06	2.84124e-05	-0.206949	0.787887	0.959136	--
ENSMUSG00000044017	Adgrd1	3.107	2.968	2.328	11.511	39.548	25.819	5.463	1.282	0.936	2.801	25.626	2.5603	3.19359	5.62975e-15	1.44558e-13	-3.3232	6.31584e-10	3.07377e-08	-0.12961	0.766908	0.959136	--
ENSMUSG00000044103	Il36g	0.064	0.05	0.054	28.994	31.697	8.289	2.33	3.175	0.892	0.056	22.9933	2.1323	8.68157	9.74236e-19	3.63823e-17	-3.43071	5.93906e-09	2.21877e-07	5.25086	5.57438e-07	3.56101e-05	--
ENSMUSG00000044197	Gpr146	4.547	3.792	3.45	26.062	28.58	17.13	5.95	3.405	1.92	3.9297	23.924	3.7583	2.60598	1.51854e-20	6.69944e-19	-2.67029	7.75128e-10	3.69252e-08	-0.0643139	0.896395	0.979072	--
ENSMUSG00000044206	Vsig4	1.77	0.919	0.746	2.633	14.463	3.462	0.894	0.052	0.147	1.145	6.8527	0.3643	2.58132	0.000188729	0.000911733	-4.23333	8.59568e-08	2.22709e-06	-1.65202	0.05032	0.319278	--
ENSMUSG00000044258	Ctla2a	8.262	7.527	6.355	207.382	272.908	226.111	16.386	5.534	5.522	7.3813	235.467	9.1473	4.9955	1.67668e-104	3.35336e-101	-4.68603	1.74423e-33	5.23474e-30	0.30947	0.341337	0.789272	--
ENSMUSG00000044309	Apol7c	32.22	49.883	37.256	0.961	1.522	3.537	11.952	16.049	9.407	39.7863	2.0067	12.4693	-4.3094	2.78741e-22	1.44592e-20	2.63551	6.75899e-08	1.82746e-06	-1.67389	2.73592e-07	1.86116e-05	--
ENSMUSG00000044337	Ackr3	13.023	11.483	12.753	55.614	84.332	36.157	11.869	5.755	3.872	12.4197	58.701	7.1653	2.24076	2.10811e-09	2.58841e-08	-3.03428	8.13956e-11	5.01949e-09	-0.793521	0.0128635	0.133995	--
ENSMUSG00000044562	Rasip1	1.286	1.361	1.641	11.155	14.338	9.164	3.099	1.704	0.951	1.4293	11.5523	1.918	3.01477	3.7091e-20	1.58208e-18	-2.59051	8.42094e-09	3.01463e-07	0.42426	0.424478	0.846629	--
ENSMUSG00000044749	Abca6	0.141	0.11	0.323	1.978	2.22	0.85	0.305	0.086	0.06	0.1913	1.6827	0.1503	3.13659	3.50573e-07	2.97656e-06	-3.48451	6.83117e-08	1.84145e-06	-0.347923	0.61237	0.934907	--
ENSMUSG00000044903	Psg22	0.282	0.044	0.095	1.155	2.945	2.055	0.228	0.16	0	0.1403	2.0517	0.1293	3.86987	2.08827e-06	1.52059e-05	-3.98763	9.2029e-06	0.000121227	-0.117764	0.999999	1	--
ENSMUSG00000045092	S1pr1	9.776	8.963	8.214	44.709	61.295	36.475	15.411	10.183	6.035	8.9843	47.493	10.543	2.40223	2.20094e-18	8.00341e-17	-2.17143	1.35667e-07	3.27913e-06	0.230802	0.539609	0.901311	--
ENSMUSG00000045328	Cenpe	11.601	12.213	12.934	0.453	2.657	2.75	7.485	13.355	10.065	12.2493	1.9533	10.3017	-2.64869	2.83779e-08	2.89735e-07	2.39887	1.27857e-06	2.24617e-05	-0.249825	0.404396	0.8331	--
ENSMUSG00000045349	Sh2d5	0.09	0.187	0.076	2.751	4.515	3.391	0.456	0.192	0.15	0.1177	3.5523	0.266	4.91599	1.083e-17	3.70609e-16	-3.73927	8.60664e-12	7.34502e-10	1.17672	0.243339	0.692222	--
ENSMUSG00000045362	Tnfrsf26	0.759	0.752	0.785	6.006	5.747	2.377	1.045	0.683	0.686	0.7653	4.71	0.8047	2.62157	3.44581e-08	3.46312e-07	-2.54926	3.31027e-07	6.96355e-06	0.072303	0.97159	1	--
ENSMUSG00000045404	Kcnk13	1.38	1.042	1.076	4.937	6.616	4.243	0.697	0.293	0.446	1.166	5.2653	0.4787	2.17496	5.86566e-10	7.91469e-09	-3.45943	1.45761e-13	1.91585e-11	-1.28447	0.00991599	0.110943	--
ENSMUSG00000045502	Hcar2	2.298	1.108	1.522	18.898	29.92	9.385	3.372	3.137	1.578	1.6427	19.401	2.6957	3.56202	5.3814e-15	1.38974e-13	-2.84742	1.78283e-08	5.81585e-07	0.714602	0.114648	0.497038	--
ENSMUSG00000045551	Fpr1	3.35	2.981	2.757	175.96	145.563	42.339	6.527	4.177	1.587	3.0293	121.287	4.097	5.32328	7.42661e-29	6.42687e-27	-4.88772	1.41614e-19	6.3751e-17	0.435568	0.402207	0.832318	--
ENSMUSG00000045573	Penk	7.35	9.485	8.564	118.819	108.688	96.653	17.6	13.794	10.559	8.4663	108.053	13.9843	3.67386	5.263e-42	1.15529e-39	-2.94986	3.16433e-16	7.9139e-14	0.724002	0.0387848	0.27717	--
ENSMUSG00000045658	Pid1	11.019	7.061	8.322	40.716	52.718	33.705	11.659	4.966	4.258	8.8007	42.3797	6.961	2.26769	8.30816e-16	2.32577e-14	-2.60601	3.32787e-10	1.71705e-08	-0.338318	0.230411	0.678573	--
ENSMUSG00000045761	Togaram2	0	0.027	0.029	0.859	1	1.372	0.138	0.167	0.068	0.0187	1.077	0.1243	5.85041	1.63441e-06	1.2187e-05	-3.11473	0.000101574	0.000944751	2.73568	0.127881	0.524562	--
ENSMUSG00000045838	Ccdc9b	2.335	2.081	2.329	5.17	9.437	14.372	2.745	1.542	1.184	2.2483	9.6597	1.8237	2.10312	7.81201e-08	7.38032e-07	-2.40513	1.19534e-07	2.96889e-06	-0.302014	0.330932	0.779774	--
ENSMUSG00000045932	Ifit2	388.997	381.394	423.87	9.232	5.872	12.933	83.52	47.765	56.452	398.087	9.3457	62.579	-5.41264	6.11688e-69	3.44075e-66	2.74331	2.18017e-14	3.56894e-12	-2.66933	2.05977e-32	2.62223e-29	--
ENSMUSG00000046056	Sbsn	0.389	0.37	0.894	8.467	8.246	6.605	2.886	0.843	0.543	0.551	7.7727	1.424	3.81829	5.47527e-12	9.74826e-11	-2.44846	1.46925e-05	0.000180101	1.36982	0.29573	0.746619	--
ENSMUSG00000046207	Pik3r6	1.435	1.346	1.239	5.713	7.543	3.19	1.848	1.362	0.78	1.34	5.482	1.33	2.03247	1.2855e-06	9.7668e-06	-2.04328	4.79634e-05	0.000496652	-0.0108068	0.946145	0.993118	--
ENSMUSG00000046223	Plaur	4.848	6.607	5.328	203.879	174.365	82.193	36.875	44.835	13.182	5.5943	153.479	31.6307	4.77793	6.55117e-34	8.24623e-32	-2.27865	1.55353e-05	0.000188507	2.49929	9.84281e-05	0.00303509	--
ENSMUSG00000046245	Pilra	4.722	3.605	2.517	26.509	44.526	14.587	7.571	5.589	3.217	3.6147	28.5407	5.459	2.98108	4.15682e-12	7.50479e-11	-2.38631	1.71096e-06	2.89017e-05	0.594774	0.0986093	0.460565	--
ENSMUSG00000046318	Ccbe1	0.412	0.203	0.42	1.448	3.719	4.742	0.895	0.341	0.192	0.345	3.303	0.476	3.25911	3.95029e-11	6.2925e-10	-2.79474	5.32132e-07	1.03702e-05	0.464365	0.440126	0.857027	--
ENSMUSG00000046402	Rbp1	2.429	1.612	1.712	14.606	53.744	37.544	5.994	2.057	1.505	1.9177	35.298	3.1853	4.20216	2.26032e-22	1.18273e-20	-3.47007	1.07156e-11	8.92564e-10	0.732092	0.150822	0.566872	--
ENSMUSG00000046610	Oacyl	0.032	0.151	0.082	2.648	1.776	0.961	0.163	0.114	0.032	0.0883	1.795	0.103	4.34488	2.41386e-08	2.48709e-07	-4.12327	6.9576e-08	1.86993e-06	0.221614	0.919633	0.985132	--
ENSMUSG00000046719	Nxph3	0.402	0.353	0.382	4.804	3.694	4.001	0.864	0.214	0.25	0.379	4.1663	0.4427	3.45851	1.31687e-12	2.53244e-11	-3.23449	2.4559e-08	7.66437e-07	0.224023	0.902369	0.981258	--
ENSMUSG00000046768	Rhoj	17.074	16.34	16.431	96.428	142.802	99.145	24.747	14.078	8.959	16.615	112.792	15.928	2.7631	4.2682e-28	3.47636e-26	-2.82402	2.63539e-12	2.61899e-10	-0.0609212	0.734694	0.959136	--
ENSMUSG00000046908	Ltb4r1	0.757	1.062	0.639	20.012	29.129	7.113	2.143	2.037	1.055	0.8193	18.7513	1.745	4.5164	1.40009e-15	3.85345e-14	-3.42569	5.37347e-10	2.65096e-08	1.0907	0.09469	0.450147	--
ENSMUSG00000047307	Pcdhb13	0.114	0.022	0.12	0.533	0.963	0.682	0.086	0.06	0	0.0853	0.726	0.0487	3.08879	0.000143968	0.000713103	-3.89896	9.43627e-05	0.000887305	-0.810175	0.644362	0.934907	--
ENSMUSG00000047330	Kcne4	1.987	2.136	1.605	106.41	83.325	102.713	3.373	2.499	1.745	1.9093	97.4827	2.539	5.674	3.21413e-94	4.13245e-91	-5.26281	5.48227e-44	3.29064e-40	0.411191	0.416428	0.842261	--
ENSMUSG00000047497	Adamts12	0.985	0.489	1.111	1.395	4.709	4.435	1.43	0.261	0.257	0.8617	3.513	0.6493	2.0275	3.86011e-05	0.000219463	-2.43567	2.76892e-05	0.000310267	-0.408171	0.339932	0.788061	--
ENSMUSG00000047534	Mis18bp1	11.775	11.999	14.344	0.71	2.083	2.331	5.79	8.531	7.916	12.706	1.708	7.4123	-2.89513	2.01201e-12	3.80821e-11	2.11762	1.58728e-06	2.72395e-05	-0.77751	0.0193724	0.177799	MYB
ENSMUSG00000047562	Mmp10	2.759	3.725	2.947	140.841	800.494	493.171	9.293	23.394	2.196	3.1437	478.169	11.6277	7.24893	8.21024e-47	2.08147e-44	-5.36189	1.91946e-06	3.18559e-05	1.88704	0.0438699	0.295468	--
ENSMUSG00000047586	Nccrp1	2.276	2.041	1.687	0.246	0.666	0.264	1.533	4.882	4.528	2.0013	0.392	3.6477	-2.35204	0.000175188	0.000852498	3.21805	2.68003e-06	4.23327e-05	0.866012	0.0786089	0.408588	--
ENSMUSG00000047712	Ust	0.999	0.895	1.011	3.589	4.681	3.733	1.287	0.53	0.571	0.9683	4.001	0.796	2.04678	3.20493e-10	4.472e-09	-2.32952	1.44436e-07	3.44943e-06	-0.282735	0.435145	0.853106	--
ENSMUSG00000047747	Rnf150	1.571	1.121	1.306	4.731	6.396	7.232	2.038	0.656	0.835	1.3327	6.1197	1.1763	2.19914	2.48343e-17	8.08349e-16	-2.37916	4.61922e-09	1.79264e-07	-0.180019	0.466063	0.870261	--
ENSMUSG00000047757	Fancb	5.721	5.709	6.121	0.415	2.177	0.994	5.672	7.973	5.869	5.8503	1.1953	6.5047	-2.29111	9.85735e-07	7.63478e-06	2.44406	8.94247e-07	1.65836e-05	0.152956	0.613436	0.934907	--
ENSMUSG00000047798	Cd300lf	2.049	1.979	1.296	60.447	77.002	30.809	8.881	8.009	4.019	1.7747	56.086	6.9697	4.98202	2.20055e-36	3.38546e-34	-3.00848	4.78326e-11	3.19008e-09	1.97354	1.83076e-06	9.88778e-05	--
ENSMUSG00000048040	Arxes2	1.824	1.003	2.59	4.808	20.578	26.205	1.726	0.83	0.989	1.8057	17.197	1.1817	3.25155	3.71574e-08	3.70477e-07	-3.86326	5.81735e-12	5.32811e-10	-0.611708	0.237466	0.685677	--
ENSMUSG00000048327	Ckap2l	20.298	20.211	24.296	1.382	7.155	4.871	17.446	24.111	23.84	21.6017	4.4693	21.799	-2.27301	1.71149e-07	1.52812e-06	2.28613	4.38765e-07	8.84752e-06	0.0131193	0.987279	1	--
ENSMUSG00000048332	Lhfpl6	20.237	15.76	15.544	86.957	153.812	108.818	21.914	11.169	7.773	17.1803	116.529	13.6187	2.76186	9.01493e-26	6.2172e-24	-3.09703	2.15514e-14	3.56033e-12	-0.335173	0.250238	0.699827	--
ENSMUSG00000048355	Arxes1	0.102	0.589	0.363	1.064	5.295	5.78	0.622	0.236	0.104	0.3513	4.0463	0.3207	3.5257	1.58114e-05	9.70354e-05	-3.65747	2.3358e-06	3.7454e-05	-0.131766	0.821797	0.96038	--
ENSMUSG00000048489	Depp1	1.025	1.29	2.061	58.82	11.518	20.37	3.433	0.847	0.392	1.4587	30.236	1.5573	4.37355	4.71165e-13	9.65943e-12	-4.27912	2.95174e-05	0.000328099	0.0944275	0.95023	0.994945	--
ENSMUSG00000048763	Hoxb3	0.761	0.705	0.865	2.688	3.756	5.381	1.225	0.469	0.691	0.777	3.9417	0.795	2.34282	5.75493e-08	5.53951e-07	-2.30978	2.43733e-06	3.89087e-05	0.0330403	0.862834	0.968355	Homeobox
ENSMUSG00000048852	Gm12185	24.072	23.397	25.706	0.144	0.236	0.292	2.353	3.814	4.815	24.3917	0.224	3.6607	-6.76675	2.28726e-89	2.28726e-86	4.03054	1.66597e-16	4.34769e-14	-2.73621	4.7389e-20	1.7237e-17	--
ENSMUSG00000048915	Efna5	0.445	0.51	0.64	2.361	5.201	4.734	1.323	0.649	0.469	0.5317	4.0987	0.8137	2.94656	1.38732e-10	2.03624e-09	-2.33264	1.86298e-05	0.00021969	0.613916	0.329424	0.778458	--
ENSMUSG00000049037	Clec4a1	16.944	17.524	13.83	62.426	93.512	42.02	15.407	9.019	7.888	16.0993	65.986	10.7713	2.03516	5.77539e-09	6.63838e-08	-2.61496	7.77886e-11	4.81353e-09	-0.579804	0.0391464	0.278238	--
ENSMUSG00000049097	Ankrd34a	0.082	0.223	0.172	1.824	1.54	0.901	0.165	0.174	0	0.159	1.4217	0.113	3.16048	2.47483e-05	0.000146488	-3.65319	3.95721e-05	0.000421393	-0.492704	0.719559	0.959136	--
ENSMUSG00000049130	C5ar1	7.332	12.766	8.67	71.356	102.614	55.861	14.689	5.302	2.207	9.5893	76.6103	7.3993	2.99804	7.06866e-19	2.70715e-17	-3.37207	6.3208e-11	4.06495e-09	-0.374035	0.749284	0.959136	--
ENSMUSG00000049281	Scn3b	1.054	0.974	1.095	4.931	8.175	3.816	1.453	0.331	0.339	1.041	5.6407	0.7077	2.4379	3.14197e-09	3.7454e-08	-2.99472	1.26449e-07	3.10945e-06	-0.556828	0.214969	0.661041	--
ENSMUSG00000049288	Lix1l	11.127	8.119	8.2	68.407	73.589	43.23	12.466	7.063	4.947	9.1487	61.742	8.1587	2.75462	1.13883e-22	6.1191e-21	-2.91985	3.14925e-13	4.02188e-11	-0.165228	0.540215	0.901311	--
ENSMUSG00000049709	Nlrp10	4.009	4.145	3.914	0.272	0.204	1.123	4.666	4.746	5.364	4.0227	0.533	4.9253	-2.91594	3.7065e-08	3.70033e-07	3.20801	9.09149e-10	4.26571e-08	0.292069	0.354505	0.798502	--
ENSMUSG00000049723	Mmp12	4.556	5.136	5.039	54.83	101.659	34.687	12.75	3.922	2.118	4.9103	63.7253	6.2633	3.69797	1.35311e-19	5.53544e-18	-3.34686	4.44125e-10	2.24016e-08	0.35111	0.662298	0.943028	--
ENSMUSG00000049791	Fzd4	2.828	3.329	4.2	19.115	18.811	15.133	4.906	1.746	1.563	3.4523	17.6863	2.7383	2.35699	2.10025e-15	5.68489e-14	-2.69127	6.8454e-11	4.30595e-09	-0.334274	0.245769	0.6949	--
ENSMUSG00000049804	Armcx4	0.845	0.689	0.924	3.878	5.499	3.847	1.281	0.458	0.42	0.8193	4.408	0.7197	2.4276	6.0184e-16	1.70869e-14	-2.61472	2.47102e-09	1.00897e-07	-0.187122	0.532676	0.900178	--
ENSMUSG00000049807	Arhgap23	2.78	1.905	2.118	10.482	14.772	12.129	3.777	2.854	1.578	2.2677	12.461	2.7363	2.45814	7.7437e-24	4.54028e-22	-2.1871	2.9617e-08	9.00868e-07	0.271035	0.849672	0.966693	--
ENSMUSG00000049988	Lrrc25	9.474	7.896	6.68	41.866	61.936	28.6	10.958	8.73	6.933	8.0167	44.134	8.8737	2.46082	3.31185e-12	6.05826e-11	-2.31429	1.76571e-09	7.57029e-08	0.146528	0.710766	0.959136	--
ENSMUSG00000050014	Apol10b	30.838	26.952	27.19	1.135	3.291	4.918	9.407	15.398	13.011	28.3267	3.1147	12.6053	-3.18501	2.14575e-15	5.78195e-14	2.01688	1.06367e-05	0.000136713	-1.16813	0.000148139	0.00423121	--
ENSMUSG00000050105	Fam110d	2.584	2.146	1.453	12.146	19.307	11.142	4.003	2.134	0.857	2.061	14.1983	2.3313	2.78431	3.75988e-12	6.81664e-11	-2.60649	8.58274e-07	1.59824e-05	0.177811	0.799223	0.959136	--
ENSMUSG00000050164	Mchr1	0.145	0.188	0.203	2.971	5.64	11.556	1.56	0.273	0.24	0.1787	6.7223	0.691	5.23362	6.58415e-15	1.68106e-13	-3.2822	3.17304e-07	6.71408e-06	1.95142	0.060328	0.35125	--
ENSMUSG00000050234	Gja4	2.883	2.635	2.642	8.502	17.68	15.313	4.432	2.617	1.434	2.72	13.8317	2.8277	2.3463	2.39458e-10	3.41001e-09	-2.29029	2.39671e-06	3.82943e-05	0.0560054	0.967124	1	--
ENSMUSG00000050370	Ch25h	2.208	2.668	2.953	15.628	16.33	11.016	4.615	3.018	2.348	2.6097	14.3247	3.327	2.45656	3.33114e-11	5.39213e-10	-2.10621	1.22885e-06	2.17798e-05	0.350356	0.518921	0.895497	--
ENSMUSG00000050578	Mmp13	12.009	16.398	14.956	120.441	584.593	260.517	9.778	22.9	3.301	14.4543	321.85	11.993	4.47682	1.73094e-20	7.58075e-19	-4.74613	1.39037e-05	0.000171247	-0.269309	0.852982	0.966693	--
ENSMUSG00000050635	Sprr2f	0	0	0	22.13	10.387	1.163	0.35	0.123	0.172	0	11.2267	0.215	13.4546	2.81321e-05	0.000164515	-5.70645	6.52224e-08	1.77948e-06	7.74819	0.361434	0.801895	--
ENSMUSG00000050666	Vstm4	2.77	2.157	2.076	12.566	29.214	26.209	4.897	1.661	1.531	2.3343	22.663	2.6963	3.27926	2.59326e-20	1.11939e-18	-3.07127	2.49845e-11	1.80681e-09	0.207988	0.771522	0.959136	--
ENSMUSG00000050721	Plekho2	16.034	15.577	11.426	54.738	70.822	50.918	18.09	9.682	7.413	14.3457	58.826	11.7283	2.03584	9.57036e-15	2.37282e-13	-2.32646	9.09665e-10	4.26571e-08	-0.290617	0.276016	0.730319	--
ENSMUSG00000050737	Ptges	5.936	5.592	6.836	89.903	92.653	62.315	12.462	6.107	4.925	6.1213	81.6237	7.8313	3.73707	1.17042e-43	2.70096e-41	-3.38166	1.76672e-18	6.76879e-16	0.355412	0.382886	0.818255	--
ENSMUSG00000050860	Phospho1	2.144	2.906	1.816	14.969	19.972	6.353	2.405	0.472	0.506	2.2887	13.7647	1.1277	2.58839	4.1168e-09	4.81811e-08	-3.60956	5.77357e-10	2.83282e-08	-1.02117	0.279745	0.732682	--
ENSMUSG00000050896	Rtn4rl2	0.334	0.391	0.211	9.828	12.034	10.794	1.014	0.414	0.083	0.312	10.8853	0.5037	5.1247	7.79592e-22	3.88716e-20	-4.43377	2.74957e-14	4.05832e-12	0.690923	0.586105	0.926406	--
ENSMUSG00000050910	Cdr2l	4.024	3.778	3.537	19.002	25.81	13.728	4.066	3.838	2.612	3.7797	19.5133	3.5053	2.36813	2.74494e-14	6.43345e-13	-2.47684	9.69565e-10	4.48817e-08	-0.108707	0.727426	0.959136	--
ENSMUSG00000050953	Gja1	20.837	20.558	24.637	97.436	179.024	114.544	33.097	30.909	16.862	22.0107	130.335	26.956	2.56595	1.18194e-17	4.02935e-16	-2.27354	5.47821e-08	1.53177e-06	0.292404	0.360141	0.801895	--
ENSMUSG00000050966	Lin28a	0	0	0	2.008	5.868	0.491	0.582	0.085	0	0	2.789	0.2223	11.4455	7.37241e-09	8.32518e-08	-3.64895	1.1402e-06	2.04702e-05	7.79658	0.182224	0.614878	CSD
ENSMUSG00000050989	Selenon	6.437	6.397	7.676	26.946	42.853	33.043	8.454	5.207	3.11	6.8367	34.2807	5.5903	2.32603	2.18494e-17	7.13773e-16	-2.61639	1.53249e-10	8.68447e-09	-0.290359	0.339817	0.788061	--
ENSMUSG00000051220	Ercc6l	8.564	8.174	10.261	0.978	3.502	2.004	10.544	13.744	10.698	8.9997	2.1613	11.662	-2.05795	6.68099e-08	6.38311e-07	2.43182	7.44239e-09	2.72388e-07	0.373872	0.194223	0.628698	--
ENSMUSG00000051242	Pcdhb9	0.242	0.323	0.459	2.591	2.738	3.014	0.908	0.147	0.378	0.3413	2.781	0.4777	3.02635	4.28499e-10	5.87228e-09	-2.54153	5.65607e-06	7.94453e-05	0.484823	0.70433	0.958693	--
ENSMUSG00000051397	Tacstd2	0.061	0.142	0.205	7.496	6.939	1.341	0.615	0.818	0.424	0.136	5.2587	0.619	5.27302	7.50573e-10	9.93405e-09	-3.08669	9.02055e-06	0.000119348	2.18633	0.0351191	0.260912	--
ENSMUSG00000051439	Cd14	51.285	60.987	60.173	738.675	525.42	201.324	87.635	99.791	95.37	57.4817	488.473	94.2653	3.08711	2.97177e-12	5.47511e-11	-2.37348	1.58908e-07	3.72586e-06	0.713625	0.00979823	0.11011	--
ENSMUSG00000051748	Wfdc21	0	0	0.41	154.829	160.325	38.936	6.391	2.411	0.484	0.1367	118.03	3.0953	9.75428	5.46295e-17	1.71611e-15	-5.25292	2.86933e-07	6.1952e-06	4.50136	0.00285079	0.0448057	--
ENSMUSG00000051790	Nlgn2	2.292	2.112	2.128	10.157	9.252	11.823	2.837	2.591	1.764	2.1773	10.4107	2.3973	2.25743	3.95408e-18	1.40105e-16	-2.11856	4.36404e-09	1.70833e-07	0.138868	0.970848	1	--
ENSMUSG00000051855	Mest	1.548	1.507	1.602	5.57	9.428	10.498	2.52	1.497	1.297	1.5523	8.4987	1.7713	2.4528	1.21685e-11	2.08801e-10	-2.2624	2.18094e-07	4.89411e-06	0.190397	0.77094	0.959136	--
ENSMUSG00000052270	Fpr2	5.753	6.567	6.148	239.965	224.101	66.007	19.045	14.752	4.991	6.156	176.691	12.9293	4.84309	6.80012e-25	4.2798e-23	-3.77251	3.16509e-12	3.08074e-10	1.07058	0.0284805	0.229616	--
ENSMUSG00000052353	Cemip	0.431	0.601	0.413	62.913	70.102	39.444	1.23	3.731	0.635	0.4817	57.4863	1.8653	6.89904	1.57061e-89	1.663e-86	-4.94571	2.95648e-07	6.32825e-06	1.95333	0.0208291	0.185393	--
ENSMUSG00000052981	Ube2ql1	0.395	0.338	0.133	1.269	1.564	1.627	0.399	0.112	0.157	0.2887	1.4867	0.2227	2.3646	0.000122945	0.000619716	-2.73912	8.7778e-05	0.000832409	-0.374519	0.62455	0.934907	--
ENSMUSG00000053025	Sv2b	0.677	0.521	0.816	1.819	2.509	4.343	1.005	0.592	0.355	0.6713	2.8903	0.6507	2.10613	1.43232e-06	1.07874e-05	-2.15125	4.18424e-05	0.000440875	-0.0451106	0.802593	0.959136	--
ENSMUSG00000053113	Socs3	20.647	27.648	16.887	440.975	343.575	172.991	60.95	72.046	36.178	21.7273	319.18	56.3913	3.87679	1.8323e-22	9.67198e-21	-2.50083	5.07894e-08	1.43695e-06	1.37596	6.15257e-05	0.00205351	--
ENSMUSG00000053310	Nrgn	0.218	0.17	0.368	1.492	2.458	6.128	0.367	0.514	0.217	0.252	3.3593	0.366	3.73668	2.87574e-06	2.03632e-05	-3.19826	5.73299e-05	0.000578532	0.53842	0.603594	0.934907	--
ENSMUSG00000053338	Tarm1	1.071	0.995	0.477	29.115	47.181	15.703	3.071	4.04	1.511	0.8477	30.6663	2.874	5.17701	2.08974e-25	1.39316e-23	-3.41552	3.9036e-10	1.98565e-08	1.76149	0.0020547	0.0346134	--
ENSMUSG00000053475	Tnfaip6	1.05	0.721	1.354	13.999	15.871	4.497	1.435	0.874	0.246	1.0417	11.4557	0.8517	3.4591	1.28623e-10	1.89772e-09	-3.74963	6.63377e-10	3.21979e-08	-0.290533	0.668424	0.94344	--
ENSMUSG00000053519	Kcnip1	0.597	0.724	0.895	3.426	2.866	11.391	0.536	0.235	0.198	0.7387	5.8943	0.323	2.99633	3.19771e-06	2.24488e-05	-4.18972	1.96804e-09	8.26074e-08	-1.19339	0.13712	0.545391	--
ENSMUSG00000053687	Dpep2	1.798	1.546	1.557	23.995	43.334	25.693	4.261	1.735	1.049	1.6337	31.0073	2.3483	4.24642	1.79689e-33	2.17074e-31	-3.7229	7.79723e-16	1.69162e-13	0.523524	0.453335	0.86456	--
ENSMUSG00000054675	Tmem119	22.325	19.55	22.518	167.05	312.233	275.979	28.551	21.935	11.806	21.4643	251.754	20.764	3.552	2.60248e-40	5.26344e-38	-3.59986	1.98352e-18	7.4411e-16	-0.047857	0.853042	0.966693	--
ENSMUSG00000054690	Emcn	6.748	8.201	9.626	47.593	59.792	35.407	11.147	3.104	3.28	8.1917	47.5973	5.8437	2.53865	5.72255e-14	1.30222e-12	-3.02593	2.92921e-11	2.07662e-09	-0.487283	0.115588	0.499182	--
ENSMUSG00000054793	Cadm4	1.417	2.093	2.307	10.249	12.133	11.191	3.949	1.176	1.021	1.939	11.191	2.0487	2.52895	8.62819e-13	1.69735e-11	-2.44958	2.32458e-07	5.15502e-06	0.0793725	0.920659	0.985875	--
ENSMUSG00000054855	Rnd1	1.228	1.015	1.01	55.12	33.436	8.862	2.179	1.649	1.493	1.0843	32.4727	1.7737	4.90435	8.1238e-19	3.09151e-17	-4.19442	3.46161e-14	5.06774e-12	0.709927	0.0889809	0.436725	--
ENSMUSG00000054905	Stfa3	0	0	0	128.785	41.355	6.877	0.259	0.181	0.51	0	59.0057	0.3167	15.8486	4.83384e-07	3.99674e-06	-7.54174	2.74831e-08	8.4741e-07	8.30682	0.361434	0.801895	--
ENSMUSG00000055148	Klf2	14.178	11.843	13.353	49.954	79.764	37.637	11.09	9.509	8.985	13.1247	55.785	9.8613	2.0876	1.40391e-10	2.05618e-09	-2.50002	6.18473e-11	3.9917e-09	-0.412426	0.108299	0.483303	zf-C2H2
ENSMUSG00000055254	Ntrk2	0.37	0.554	0.6	6.635	8.746	5.848	0.608	0.287	0.159	0.508	7.0763	0.3513	3.8001	3.35161e-18	1.197e-16	-4.33209	2.44673e-18	8.99147e-16	-0.531988	0.417298	0.842586	--
ENSMUSG00000055373	Fut9	6.805	4.988	5.077	0.085	0	0.067	2.48	2.405	3.082	5.6233	0.0507	2.6557	-6.79424	4.70386e-48	1.30261e-45	5.71189	5.21126e-24	5.86495e-21	-1.08235	3.46921e-06	0.000173198	--
ENSMUSG00000055421	Pcdh9	0.725	0.449	0.56	2.976	2.119	1.866	0.98	0.406	0.302	0.578	2.3203	0.5627	2.00519	5.69597e-07	4.63296e-06	-2.04398	9.0752e-05	0.000856484	-0.038789	0.89216	0.977138	--
ENSMUSG00000055538	Zcchc24	13.049	10.902	11.003	44.909	67.696	53.458	15.806	10.237	8.092	11.6513	55.3543	11.3783	2.2482	6.83962e-23	3.74204e-21	-2.28241	2.23283e-10	1.18603e-08	-0.0342058	0.80555	0.959136	--
ENSMUSG00000055602	Tcp10b	0	0	0.212	1.923	2.318	0.874	0	0.153	0	0.0707	1.705	0.051	4.5926	1.44766e-05	8.92394e-05	-5.06313	7.92362e-06	0.000106503	-0.470533	0.881836	0.974333	--
ENSMUSG00000055748	Gsdmc4	1057.2	1076.13	1047.86	140.667	41.193	59.952	389.654	544.864	882.512	1060.4	80.604	605.677	-3.71761	3.0307e-19	1.2016e-17	2.90962	1.73678e-10	9.59333e-09	-0.807987	0.00334231	0.0500956	--
ENSMUSG00000056054	S100a8	1.086	0.846	0.55	4843.87	6293.65	1146.98	228.294	285.736	60.73	0.8273	4094.83	191.587	12.273	6.35529e-80	4.76646e-77	-4.41774	6.19154e-06	8.58284e-05	7.85531	1.79371e-19	6.03196e-17	--
ENSMUSG00000056071	S100a9	1.237	1.433	0.522	6368.28	7685.98	1525.16	298.135	322.95	50.977	1.064	5193.14	224.021	12.2529	1.81084e-88	1.55215e-85	-4.5349	1.038e-05	0.000133988	7.71799	8.80595e-16	2.03829e-13	--
ENSMUSG00000056091	St3gal5	1.59	1.99	2.068	14.87	18.255	12.65	3.738	1.655	1.236	1.8827	15.2583	2.2097	3.01875	9.91354e-15	2.45115e-13	-2.7877	5.52092e-08	1.54132e-06	0.231051	0.726804	0.959136	--
ENSMUSG00000056427	Slit3	3.09	3.775	3.985	55.919	103.977	94.373	11.611	1.229	0.643	3.6167	84.7563	4.4943	4.55059	1.07306e-49	3.33017e-47	-4.23714	9.74945e-05	0.000914366	0.313446	0.904535	0.981696	--
ENSMUSG00000056492	Adgrf5	7.596	10.313	9.225	47.388	55.67	41.316	18.877	5.954	4.149	9.0447	48.1247	9.66	2.41164	8.66078e-19	3.27509e-17	-2.31668	6.6619e-08	1.80664e-06	0.0949559	0.767565	0.959136	--
ENSMUSG00000056501	Cebpb	10.18	9.514	6.749	134.598	114.439	48.104	14.187	16.697	10.755	8.8143	99.047	13.8797	3.49019	6.81257e-18	2.37188e-16	-2.83514	4.06751e-10	2.0632e-08	0.65505	0.0476818	0.310017	TF_bZIP
ENSMUSG00000056515	Rab31	21.465	19.437	16.921	132.078	139.55	72.549	26.087	18.561	10.827	19.2743	114.726	18.4917	2.57344	1.62004e-16	4.83595e-15	-2.63324	1.48481e-10	8.54215e-09	-0.0598057	0.730502	0.959136	--
ENSMUSG00000056529	Ptafr	4.616	4.635	4.725	32.753	39.301	10.711	8.712	4.398	2.686	4.6587	27.5883	5.2653	2.56607	1.19293e-08	1.29902e-07	-2.38946	2.14411e-06	3.48144e-05	0.176608	0.752513	0.959136	--
ENSMUSG00000056531	Ccdc18	1.682	1.587	1.936	0.176	0.306	0.436	1.539	1.723	1.819	1.735	0.306	1.6937	-2.50333	6.03769e-09	6.91338e-08	2.46855	8.77952e-07	1.6315e-05	-0.0347857	0.807292	0.959136	--
ENSMUSG00000056749	Nfil3	7.349	8.118	8.394	78.428	79.062	57.136	9.584	8.632	6.532	7.9537	71.542	8.2493	3.1691	7.8634e-31	7.69246e-29	-3.11644	6.30244e-18	2.10163e-15	0.0526574	0.932225	0.988971	TF_bZIP
ENSMUSG00000057074	Ces1g	1.725	2.032	1.38	19.97	37.384	45	6.21	1.94	0.924	1.7123	34.118	3.0247	4.3165	3.42399e-31	3.54206e-29	-3.49569	2.42936e-11	1.77827e-09	0.820813	0.187299	0.620373	--
ENSMUSG00000057191	AB124611	8.607	8.656	5.924	64.211	78.924	33.693	11.409	12.748	7.358	7.729	58.9427	10.505	2.93096	8.5816e-15	2.13355e-13	-2.48824	3.03639e-08	9.17387e-07	0.442722	0.213023	0.657895	--
ENSMUSG00000057280	Musk	0.54	0.515	0.611	2.533	2.194	2.327	0.606	0.36	0.095	0.5553	2.3513	0.3537	2.08205	1.03682e-06	7.99606e-06	-2.73302	8.63099e-06	0.000114662	-0.650964	0.340579	0.788432	--
ENSMUSG00000057346	Apol9a	176.486	172.207	173.451	1.079	2.967	9.049	17.976	22.115	23.485	174.048	4.365	21.192	-5.31736	1.44783e-24	8.95566e-23	2.27947	1.53179e-05	0.000186246	-3.03789	7.05506e-32	7.8589e-29	--
ENSMUSG00000057530	Ece1	26.355	63.5	73.119	192.351	247.084	218.478	30.414	15.854	14.285	54.3247	219.304	20.1843	2.01325	4.19243e-12	7.5615e-11	-3.44163	2.31686e-09	9.56875e-08	-1.42837	0.0628648	0.35923	--
ENSMUSG00000057604	Lmcd1	1.709	1.711	2.316	49.41	67.053	30.473	4.255	2.376	0.668	1.912	48.9787	2.433	4.679	1.43517e-35	2.08331e-33	-4.33135	5.65139e-17	1.61531e-14	0.347654	0.589564	0.928741	--
ENSMUSG00000057729	Prtn3	0.206	0.194	0.318	6.739	6.968	3.356	0.833	0.073	0	0.2393	5.6877	0.302	4.57074	1.46808e-09	1.86753e-08	-4.23522	4.88071e-07	9.65791e-06	0.335527	0.630394	0.934907	--
ENSMUSG00000058099	Nfam1	6.433	6.532	6.232	27.2	43.514	18.187	8.934	6.023	3.513	6.399	29.6337	6.1567	2.21132	1.2213e-13	2.69075e-12	-2.26702	7.93332e-08	2.07941e-06	-0.055697	0.663083	0.943028	--
ENSMUSG00000058248	Kcnh1	0.088	0.049	0.174	0.85	1.27	1.267	0.209	0.233	0.225	0.1037	1.129	0.2223	3.44502	4.98402e-10	6.77074e-09	-2.34425	3.22673e-06	4.945e-05	1.10077	0.209271	0.652588	--
ENSMUSG00000058258	Idi1	219.643	259.941	230.4	31.616	45.81	40.989	184.376	241.544	290.382	236.661	39.4717	238.767	-2.58393	1.0773e-31	1.16815e-29	2.59672	4.92533e-16	1.18254e-13	0.0127815	0.99171	1	--
ENSMUSG00000058396	Gpr182	0.801	0.977	0.901	3.837	6.606	4.632	2.024	0.567	0.372	0.893	5.025	0.9877	2.49239	2.52048e-11	4.12068e-10	-2.34703	9.72166e-06	0.00012667	0.145364	0.965532	1	--
ENSMUSG00000058427	Cxcl2	0.19	0.187	0.08	839.403	730.965	160.034	18.684	18.786	15.245	0.1523	576.801	17.5717	11.8866	3.24019e-50	1.04149e-47	-5.03675	1.95782e-23	1.8555e-20	6.84988	2.76465e-23	1.44924e-20	--
ENSMUSG00000058715	Fcer1g	110.76	97.723	101.056	485.314	717.896	311.801	121.557	98.677	59.375	103.18	505.004	93.203	2.29114	3.08509e-12	5.66649e-11	-2.43785	7.86382e-09	2.83775e-07	-0.14671	0.600053	0.934447	--
ENSMUSG00000058755	Osm	0.465	0.543	0.353	27.709	49.576	13.984	1.737	1.744	0.786	0.4537	30.423	1.4223	6.06739	1.8467e-32	2.02686e-30	-4.41883	4.62073e-18	1.6192e-15	1.64856	0.00770529	0.0928543	--
ENSMUSG00000058794	Nfe2	0.647	0.422	0.143	23.245	28.844	6.027	1.997	1.368	0.327	0.404	19.372	1.2307	5.58347	1.63521e-17	5.44063e-16	-3.97646	1.12909e-09	5.12843e-08	1.60701	0.0237895	0.202301	TF_bZIP
ENSMUSG00000058818	Pirb	15.505	15.553	13.597	99.35	180.633	76.22	19.1	13.563	7.087	14.885	118.734	13.25	2.99581	2.98851e-18	1.07372e-16	-3.16367	1.04585e-12	1.16973e-10	-0.167867	0.565845	0.915492	--
ENSMUSG00000059089	Fcgr4	45.483	47.926	43.102	133.487	263.511	162.332	54.956	41.952	22.412	45.5037	186.443	39.7733	2.03468	6.14825e-11	9.53217e-10	-2.22886	1.91734e-07	4.36479e-06	-0.194181	0.509681	0.895497	--
ENSMUSG00000059108	Ifitm6	5.734	6.807	6.178	603.012	968.833	191.728	10.459	14.467	2.852	6.2397	587.858	9.2593	6.55785	7.2407e-40	1.41666e-37	-5.98841	4.59428e-10	2.30443e-08	0.569439	0.249529	0.699827	--
ENSMUSG00000059327	Eda	0.644	0.432	0.449	1.864	1.942	2.796	0.947	0.228	0.234	0.5083	2.2007	0.4697	2.11409	7.59241e-08	7.19281e-07	-2.22823	4.73462e-05	0.000490825	-0.114138	0.730645	0.959136	--
ENSMUSG00000059498	Fcgr3	67.177	74.406	69.464	456.54	645.941	329.699	110.04	52.858	31.027	70.349	477.393	64.6417	2.76258	2.66931e-19	1.063e-17	-2.88464	5.16554e-11	3.4197e-09	-0.122066	0.588487	0.927785	--
ENSMUSG00000059970	Hspa2	3.511	3.223	2.433	14.252	19.953	16.424	3.97	3.699	2.079	3.0557	16.8763	3.2493	2.46544	4.35501e-18	1.53405e-16	-2.37679	1.20863e-08	4.14548e-07	0.0886566	0.810378	0.959136	--
ENSMUSG00000059991	Nptx2	0.167	0.097	0.035	0.743	2.132	8.499	0.337	0.265	0.249	0.0997	3.7913	0.2837	5.24945	2.21961e-08	2.30409e-07	-3.74044	1.09314e-06	1.97237e-05	1.50901	0.178038	0.61046	--
ENSMUSG00000060044	Tmem26	0.377	0.31	0.282	3.827	2.891	2.285	0.824	0.429	0.416	0.323	3.001	0.5563	3.21584	4.90899e-14	1.12706e-12	-2.43142	2.73337e-07	5.95162e-06	0.784415	0.190584	0.624064	--
ENSMUSG00000060063	Alox5ap	12.83	10.933	10.022	350.535	472.958	145.284	27.153	18.785	11.351	11.2617	322.926	19.0963	4.84171	5.90637e-33	6.81504e-31	-4.07983	1.4248e-18	5.57748e-16	0.761875	0.0342724	0.257194	--
ENSMUSG00000060459	Kng2	0	0	0.317	2.294	7.44	9.243	0.894	0.259	0.07	0.1057	6.3257	0.4077	5.90363	1.05671e-10	1.57717e-09	-3.95576	1.26392e-08	4.3105e-07	1.94787	0.179576	0.611965	--
ENSMUSG00000060470	Adgrg3	4.894	2.748	2.19	15.401	20.2	11.639	5.73	1.623	0.927	3.2773	15.7467	2.76	2.26445	1.54766e-10	2.25753e-09	-2.51231	1.7539e-06	2.94338e-05	-0.247854	0.544266	0.902872	--
ENSMUSG00000060509	Xcr1	1.186	1.625	1.3	0.042	0.115	0.25	0.934	1.041	0.873	1.3703	0.1357	0.9493	-3.33639	2.35768e-08	2.4306e-07	2.80685	3.96192e-05	0.000421572	-0.52954	0.183693	0.616779	--
ENSMUSG00000060572	Mfap2	2.46	2.759	2.738	7.641	17.223	32.251	5.17	2.02	1.37	2.6523	19.0383	2.8533	2.84357	7.69794e-08	7.28129e-07	-2.73819	1.56422e-06	2.69283e-05	0.105386	0.977969	1	--
ENSMUSG00000060591	Ifitm2	270.677	278.592	257.465	1432.06	1904.79	1375.15	310.442	247.043	202.053	268.911	1570.67	253.179	2.54617	5.14503e-27	3.82688e-25	-2.63314	6.65368e-15	1.28831e-12	-0.0869709	0.639875	0.934907	--
ENSMUSG00000060594	Layn	2.784	2.886	2.553	11.929	24.782	14.499	2.41	1.185	1	2.741	17.07	1.5317	2.63869	1.0667e-16	3.24885e-15	-3.47829	3.37019e-13	4.27374e-11	-0.8396	0.313475	0.763678	--
ENSMUSG00000060600	Eno3	305.211	294.941	276.165	9.326	7.254	7.473	102.646	25.18	46.395	292.106	8.0177	58.0737	-5.18716	6.21708e-117	1.86512e-113	2.85663	3.73896e-12	3.6004e-10	-2.33053	8.42003e-14	1.57969e-11	--
ENSMUSG00000060703	Cd302	16.079	17.117	19.222	188.251	142.165	101.188	32.226	15.267	10.517	17.4727	143.868	19.3367	3.04157	2.62811e-21	1.24818e-19	-2.89533	1.12281e-11	9.23216e-10	0.146239	0.835592	0.96408	--
ENSMUSG00000061048	Cdh3	0.193	0.732	0.955	2.558	4.585	2.193	0.973	0.494	0.431	0.6267	3.112	0.6327	2.31207	0.000202711	0.000973271	-2.29832	3.88847e-06	5.76769e-05	0.0137473	0.857161	0.967663	--
ENSMUSG00000061353	Cxcl12	71.662	50.712	58.651	311.425	408.031	462.94	113.474	39.468	30.571	60.3417	394.132	61.171	2.70745	1.13959e-39	2.1822e-37	-2.68776	3.83004e-10	1.95375e-08	0.0196933	0.93186	0.988908	--
ENSMUSG00000061531	Tmem236	93.041	82.436	97.653	12.672	3.485	19.081	75.749	78.54	87.64	91.0433	11.746	80.643	-2.95438	1.15173e-10	1.70908e-09	2.77938	1.61318e-09	7.06778e-08	-0.175004	0.387417	0.821234	--
ENSMUSG00000061535	C1qtnf7	2.821	3.469	3.437	16.286	28.726	24.94	3.726	2.174	1.602	3.2423	23.3173	2.5007	2.8463	2.21186e-13	4.75668e-12	-3.22102	2.63631e-12	2.61899e-10	-0.37472	0.15415	0.571544	--
ENSMUSG00000061540	Orm2	0	0.106	0.115	32.469	8.82	14.362	0	0.289	0	0.0737	18.5503	0.0963	7.97622	2.31587e-11	3.81736e-10	-7.58919	9.26494e-13	1.04927e-10	0.387023	0.84277	0.965588	--
ENSMUSG00000061576	Dpp6	0.781	0.807	0.836	3.996	3.912	4.985	1.41	0.724	0.589	0.808	4.2977	0.9077	2.41113	9.03962e-13	1.76862e-11	-2.24332	3.15026e-07	6.69738e-06	0.167807	0.941478	0.99193	--
ENSMUSG00000061769	Klra6	3.596	2.947	1.675	0	0	0.181	1.53	2.277	2.165	2.7393	0.0603	1.9907	-5.50473	4.11455e-06	2.82571e-05	5.04415	7.64934e-05	0.000741344	-0.460573	0.415297	0.841597	--
ENSMUSG00000061878	Sphk1	0.563	1.158	0.957	77.158	76.059	59.664	4.032	2.429	1.629	0.8927	70.9603	2.6967	6.31275	1.02477e-79	7.37837e-77	-4.71776	1.00591e-32	2.58762e-29	1.59498	0.000393439	0.00952715	--
ENSMUSG00000062380	Tubb3	4.974	4.666	3.956	19.172	26.489	32.988	6.396	3.841	3.992	4.532	26.2163	4.743	2.53225	4.09319e-17	1.30172e-15	-2.46659	3.9068e-11	2.65471e-09	0.065652	0.975669	1	--
ENSMUSG00000062480	Acat3	0.056	0.088	0.047	6.63	8.987	5.415	0.343	0.73	0.294	0.0637	7.0107	0.4557	6.78287	6.33938e-17	1.97079e-15	-3.9435	4.61048e-12	4.27942e-10	2.83937	0.0106724	0.116807	--
ENSMUSG00000062488	Ifit3b	139.269	98.711	89.167	1.073	2.402	2.477	19.079	10.954	15.608	109.049	1.984	15.2137	-5.78042	1.18287e-80	9.25728e-78	2.93888	1.00114e-13	1.34953e-11	-2.84154	1.3913e-36	2.25429e-33	--
ENSMUSG00000062593	Gm49339	19.543	19.208	14.639	181.637	166.7	50.521	27.658	13.185	7.232	17.7967	132.953	16.025	2.90123	1.28069e-10	1.89109e-09	-3.05252	4.70482e-09	1.81802e-07	-0.151283	0.649091	0.936729	--
ENSMUSG00000062609	Kcnj15	0.216	0.169	0.121	2.746	7.465	12.611	0.315	0.511	0.146	0.1687	7.6073	0.324	5.49514	2.62243e-24	1.58402e-22	-4.55333	4.29399e-14	6.23564e-12	0.941819	0.116663	0.501394	--
ENSMUSG00000062794	Zfp599	2.482	2.232	2.79	0.053	0.314	0.396	1.851	1.652	1.881	2.5013	0.2543	1.7947	-3.2979	4.71707e-10	6.43237e-09	2.81892	3.29256e-06	5.02877e-05	-0.478981	0.131852	0.533382	zf-C2H2
ENSMUSG00000062991	Nrg1	3.731	5.974	5.426	38.457	72.265	74.336	7.112	8.717	3.602	5.0437	61.686	6.477	3.6124	6.26216e-23	3.43655e-21	-3.25155	2.46815e-11	1.79935e-09	0.360853	0.212269	0.657046	--
ENSMUSG00000063060	Sox7	0.448	0.399	0.675	3.771	4.206	3.036	1.261	0.974	0.382	0.5073	3.671	0.8723	2.85517	1.78446e-11	2.9935e-10	-2.07322	0.000100329	0.000935589	0.781946	0.206087	0.647904	HMG
ENSMUSG00000063160	Numbl	2.908	2.205	2.032	13.932	17.891	15.251	3.672	1.814	1.294	2.3817	15.6913	2.26	2.71992	3.58152e-25	2.33577e-23	-2.79557	1.63859e-11	1.25558e-09	-0.0756487	0.774739	0.959136	--
ENSMUSG00000063234	Gpr84	0.49	0.477	0.723	16.062	25.432	8.271	1.299	1.603	0.426	0.5633	16.5883	1.1093	4.88004	3.64802e-21	1.70115e-19	-3.9024	7.84617e-12	6.7601e-10	0.977632	0.164369	0.587674	--
ENSMUSG00000063415	Cyp26b1	0.102	0.195	0.314	1.978	3.231	3.248	0.697	0.222	0.253	0.2037	2.819	0.3907	3.7909	2.26231e-15	6.0688e-14	-2.85117	2.21433e-08	7.05723e-07	0.939728	0.188103	0.621306	--
ENSMUSG00000063564	Col23a1	1.997	1.759	2.345	11.576	12.063	14.455	4.752	0.898	0.687	2.0337	12.698	2.1123	2.64245	2.42487e-25	1.61062e-23	-2.58769	9.41561e-07	1.73538e-05	0.0547543	0.920977	0.985979	--
ENSMUSG00000064080	Fbln2	9.276	7.928	8.311	49.664	88.601	94.341	14.059	3.119	2.36	8.505	77.5353	6.5127	3.18847	6.05051e-29	5.26131e-27	-3.57353	3.98146e-12	3.75362e-10	-0.385063	0.483374	0.882462	--
ENSMUSG00000064147	Rab44	0.077	0.06	0.162	4.271	4.248	2.263	0.686	0.633	0.225	0.0997	3.594	0.5147	5.17234	1.49304e-17	5.01395e-16	-2.80388	5.63872e-07	1.09179e-05	2.36846	0.00513025	0.0685945	--
ENSMUSG00000064246	Chi3l1	0.418	0.5	0.433	113.983	105.028	24.479	9.549	8.266	4.172	0.4503	81.1633	7.329	7.49369	6.68437e-38	1.13508e-35	-3.46914	5.91422e-11	3.8586e-09	4.02455	2.33044e-15	5.19193e-13	--
ENSMUSG00000064294	Aox3	0.16	0.018	0.058	1.166	1.994	0.789	0.232	0.097	0.137	0.0787	1.3163	0.1553	4.06463	8.41835e-08	7.89632e-07	-3.08309	4.02481e-06	5.93083e-05	0.981543	0.368522	0.807	--
ENSMUSG00000066113	Adamtsl1	1.35	0.799	0.781	1.973	6.227	3.825	1.662	0.378	0.283	0.9767	4.0083	0.7743	2.03706	1.53187e-07	1.38075e-06	-2.37198	8.54004e-05	0.000813223	-0.334912	0.495504	0.886978	--
ENSMUSG00000066361	Serpina3c	1.336	2.341	3.661	43.268	41.308	15.365	3.762	1.013	0.237	2.446	33.3137	1.6707	3.76762	7.9712e-14	1.78905e-12	-4.31762	2.37007e-05	0.000272007	-0.55	0.504512	0.893651	--
ENSMUSG00000066363	Serpina3f	20.574	30.894	25.759	111.136	150.435	97.399	20.463	23.785	7.382	25.7423	119.657	17.21	2.21669	1.09858e-11	1.89229e-10	-2.79758	6.25629e-09	2.32762e-07	-0.580896	0.374364	0.811912	--
ENSMUSG00000066677	Ifi208	5.439	3.902	4.585	0.473	0.74	0.372	2.395	3.6	1.335	4.642	0.5283	2.4433	-3.13523	4.05726e-17	1.29258e-15	2.20933	6.31959e-05	0.000629442	-0.925896	0.0531969	0.329004	--
ENSMUSG00000066682	Pilrb2	4.232	5.062	3.15	19.207	30.791	9.39	5.208	4.229	2.119	4.148	19.796	3.852	2.25472	5.93225e-06	3.94461e-05	-2.36153	3.77028e-05	0.000404838	-0.106808	0.819337	0.959407	--
ENSMUSG00000066687	Zbtb16	0.9	0.434	0.575	7.671	8.806	12.603	3.71	1.613	1.838	0.6363	9.6933	2.387	3.92914	1.16188e-34	1.50459e-32	-2.02179	1.61077e-07	3.76239e-06	1.90734	3.48984e-06	0.000173376	ZBTB
ENSMUSG00000066861	Oas1g	126.553	135.405	137.095	7.991	6.901	22.843	39.778	60.935	61.797	133.018	12.5783	54.17	-3.40261	1.2744e-17	4.32815e-16	2.10655	9.53216e-07	1.75507e-05	-1.29605	1.07819e-05	0.000469841	--
ENSMUSG00000067780	Pi15	0.503	0.416	0.669	24.64	35.752	20.491	1.233	0.291	0.106	0.5293	26.961	0.5433	5.67055	6.48344e-68	3.53642e-65	-5.63289	2.20474e-10	1.17458e-08	0.0376611	0.907887	0.982016	--
ENSMUSG00000068246	Apol9b	168.539	154.903	153.91	0.712	2.571	2.69	8.954	11.472	10.725	159.117	1.991	10.3837	-6.32045	6.33446e-56	2.78098e-53	2.38275	2.15617e-06	3.4947e-05	-3.9377	7.16816e-51	1.82512e-47	--
ENSMUSG00000068606	Gm4841	22.949	30.704	37.165	0.564	0.323	1.283	4.434	4.344	6.401	30.2727	0.7233	5.0597	-5.38721	3.749e-35	5.23117e-33	2.80631	1.91162e-08	6.17999e-07	-2.5809	3.47747e-19	1.08735e-16	--
ENSMUSG00000069763	Tmem100	5.378	5.259	5.644	42.188	69.633	47.873	4.83	3.722	2.021	5.427	53.2313	3.5243	3.29405	5.16819e-31	5.16819e-29	-3.91685	2.33692e-21	1.50289e-18	-0.622805	0.104834	0.474573	--
ENSMUSG00000069792	Wfdc17	54.481	57.857	56.13	578.902	918.8	298.052	147.716	87.221	68.184	56.156	598.585	101.04	3.41404	3.86869e-18	1.3735e-16	-2.56662	4.57973e-09	1.785e-07	0.847419	0.00862234	0.100117	--
ENSMUSG00000069793	Slfn9	58.676	62.246	67.933	1.088	5.111	3.426	19.448	21.41	19.148	62.9517	3.2083	20.002	-4.29435	8.99704e-23	4.87791e-21	2.64025	2.28905e-09	9.47561e-08	-1.6541	4.54776e-10	5.36787e-08	--
ENSMUSG00000069873	4930438A08Rik	0.05	0	0	2.432	4.777	0.919	0.153	0.071	0.143	0.0167	2.7093	0.1223	7.34483	1.03616e-07	9.58423e-07	-4.46905	7.28898e-08	1.94161e-06	2.87578	0.239594	0.68768	--
ENSMUSG00000069910	Spdl1	14.922	14.608	13.862	1.053	2.484	2.585	12.265	20.408	20.294	14.464	2.0407	17.6557	-2.82535	1.67949e-17	5.57765e-16	3.11302	1.39536e-13	1.84752e-11	0.287665	0.343623	0.790754	--
ENSMUSG00000070942	Il1rl2	2.939	3.667	3.629	13.825	24.654	20.697	5.334	3.2	1.666	3.4117	19.7253	3.4	2.5315	1.9566e-18	7.17288e-17	-2.53644	8.07745e-10	3.82765e-08	-0.00494195	0.853717	0.966693	--
ENSMUSG00000071001	Hrct1	0.873	0.793	0.184	8.438	5.832	6.899	0.514	0.515	0.362	0.6167	7.0563	0.4637	3.51636	1.04005e-10	1.55618e-09	-3.92776	6.18032e-12	5.59241e-10	-0.411403	0.66253	0.943028	--
ENSMUSG00000071561	Cstdc5	0	0	0	83.481	57.983	8.827	0.172	0.604	0	0	50.097	0.2587	15.6124	2.2707e-09	2.7654e-08	-7.59749	1.67655e-07	3.88541e-06	8.01495	0.242416	0.690741	--
ENSMUSG00000071562	Stfa1	0	0.16	0.144	22.301	15.958	1.968	0.346	0.242	0	0.1013	13.409	0.196	7.04795	5.28797e-08	5.12566e-07	-6.0962	4.34786e-09	1.70571e-07	0.951745	0.694387	0.954306	--
ENSMUSG00000071637	Cebpd	14.63	19.094	14.058	151.685	124.528	67.542	21.408	24.058	15.835	15.9273	114.585	20.4337	2.84684	1.2569e-14	3.07394e-13	-2.4874	2.9769e-09	1.19654e-07	0.359443	0.258257	0.708821	TF_bZIP
ENSMUSG00000071656	Lrrn4cl	2.575	1.694	1.828	9.785	17.418	6.258	4.437	0.818	0.873	2.0323	11.1537	2.0427	2.45631	7.28078e-09	8.22687e-08	-2.44899	9.58046e-06	0.000125221	0.00731675	0.789819	0.959136	--
ENSMUSG00000071713	Csf2rb	17.866	14.404	24.737	97.268	148.416	42.008	24.881	16.069	6.357	19.0023	95.8973	15.769	2.33531	1.3947e-11	2.37284e-10	-2.6044	2.76616e-07	6.00847e-06	-0.269085	0.86407	0.96858	--
ENSMUSG00000071714	Csf2rb2	7.458	7.899	7.931	30.437	51.821	25.416	9.367	7.854	3.628	7.7627	35.8913	6.9497	2.20901	5.89406e-12	1.0438e-10	-2.36862	2.01807e-07	4.57099e-06	-0.159609	0.788995	0.959136	--
ENSMUSG00000071847	Apcdd1	1.819	2.168	2.97	9.643	12.636	8.016	2.446	1.054	0.961	2.319	10.0983	1.487	2.12254	4.25775e-09	4.96048e-08	-2.76364	1.70655e-09	7.41887e-08	-0.641098	0.303894	0.755095	--
ENSMUSG00000071984	Fndc1	7.982	8.278	8.455	29.467	30.499	59.683	8.985	2.105	1.402	8.2383	39.883	4.164	2.27535	9.00189e-13	1.76508e-11	-3.25973	6.01469e-11	3.90998e-09	-0.984382	0.0941641	0.44922	--
ENSMUSG00000072941	Sod3	10.791	8.844	6.622	36.533	97.494	71.572	14.013	8.998	5.423	8.7523	68.533	9.478	2.96906	1.6468e-16	4.89149e-15	-2.85414	8.6218e-11	5.26564e-09	0.114915	0.77764	0.959136	--
ENSMUSG00000073386	9830107B12Rik	0.056	0	0.049	1.821	2.623	0.918	0.171	0.292	0	0.035	1.7873	0.1543	5.67431	1.7813e-07	1.58572e-06	-3.53369	1.52444e-05	0.000185477	2.14062	0.320854	0.770759	--
ENSMUSG00000073418	C4b	61.646	41.308	40.645	211.758	194.965	207.319	78.738	36.015	24.573	47.8663	204.681	46.442	2.09629	3.13738e-24	1.88243e-22	-2.13987	9.3721e-08	2.37695e-06	-0.0435812	0.787209	0.959136	--
ENSMUSG00000073530	Pappa2	1.764	1.889	2.601	16.219	22.328	22.4	2.543	0.989	1.159	2.0847	20.3157	1.5637	3.2847	2.31359e-30	2.20342e-28	-3.69959	3.78413e-26	6.06853e-23	-0.414884	0.181119	0.613705	--
ENSMUSG00000073555	Iigp1c	94.896	88.114	87.659	0.962	1.851	2.563	9.277	9.975	13.422	90.223	1.792	10.8913	-5.65385	5.48033e-75	3.65356e-72	2.60354	1.54237e-10	8.70641e-09	-3.05031	2.45282e-37	4.85739e-34	--
ENSMUSG00000073565	Prr16	2.588	1.342	1.53	10.314	9.341	7.443	2.48	1.827	0.887	1.82	9.0327	1.7313	2.31121	3.01344e-12	5.54054e-11	-2.38327	2.20607e-07	4.93929e-06	-0.0720549	0.91014	0.982283	--
ENSMUSG00000073608	Gal3st2c	4.306	4.523	6.223	0.15	0.054	0.063	2.492	1.79	3.556	5.0173	0.089	2.6127	-5.81697	1.28327e-40	2.62487e-38	4.87557	1.09298e-22	8.94603e-20	-0.941398	0.000297048	0.00760672	--
ENSMUSG00000074417	Pira12	0.57	0.814	0.736	32.266	51.628	12.399	3.992	1.686	0.586	0.7067	32.0977	2.088	5.50529	5.09284e-26	3.56697e-24	-3.94227	6.56223e-12	5.84981e-10	1.56302	0.0189017	0.175461	--
ENSMUSG00000074622	Mafb	16.233	13.058	14.827	48.033	72.203	59.093	19.065	12.423	11.431	14.706	59.7763	14.3063	2.02317	9.64226e-19	3.60833e-17	-2.06292	1.65401e-09	7.21155e-08	-0.0397509	0.761664	0.959136	TF_bZIP
ENSMUSG00000074647	Fam83c	6.779	7.308	7.42	1.068	0.822	2.14	4.351	5.457	9.361	7.169	1.3433	6.3897	-2.41595	4.58415e-11	7.23179e-10	2.24992	4.36464e-07	8.82103e-06	-0.166031	0.482927	0.882429	--
ENSMUSG00000074653	Lrrc31	15.066	15.179	19.64	2.887	2.001	4.938	11.23	10.585	17.602	16.6283	3.2753	13.139	-2.34393	3.88906e-11	6.20595e-10	2.00414	9.20397e-07	1.69985e-05	-0.339788	0.153416	0.570483	--
ENSMUSG00000074677	Sirpb1c	7.114	8.938	5.789	77.915	82.145	35.953	16.098	14.453	8.024	7.2803	65.3377	12.8583	3.16584	1.31287e-16	3.97171e-15	-2.34521	1.07076e-07	2.6854e-06	0.820627	0.0234027	0.199668	--
ENSMUSG00000074715	Ccl28	105.51	107.762	107.108	15.397	5.319	16.233	88.884	75.08	114.163	106.793	12.3163	92.709	-3.11618	2.44957e-16	7.12313e-15	2.91214	5.43018e-13	6.56249e-11	-0.20404	0.234543	0.683253	--
ENSMUSG00000074766	Ism1	0.606	0.363	0.901	5.692	4.578	6.52	0.936	0.457	0.392	0.6233	5.5967	0.595	3.16649	9.0089e-14	2.01441e-12	-3.23361	6.43397e-12	5.76401e-10	-0.0671142	0.844424	0.966117	--
ENSMUSG00000074874	Ctla2b	9.54	9.292	7.729	129.422	185.883	83.026	6.815	3.118	1.248	8.8537	132.777	3.727	3.90659	3.56763e-30	3.36217e-28	-5.15485	3.61493e-26	6.06853e-23	-1.24826	0.00702876	0.0867221	--
ENSMUSG00000074934	Grem1	25.38	20.559	17.43	144.161	213.692	178.417	29.243	24.217	9.926	21.123	178.757	21.1287	3.08111	1.00636e-40	2.08213e-38	-3.08072	9.59298e-13	1.07963e-10	0.00038698	0.969143	1	--
ENSMUSG00000075012	Fjx1	0.438	0.813	0.511	4.15	6.706	4.133	0.919	0.644	0.402	0.5873	4.9963	0.655	3.08862	1.25942e-11	2.1549e-10	-2.9313	1.8727e-09	7.93453e-08	0.157315	0.884094	0.974885	--
ENSMUSG00000075122	Cd80	3.202	3.22	2.408	17.51	13.615	5.597	2.764	2.334	1.098	2.9433	12.2407	2.0653	2.05616	1.66482e-06	1.23779e-05	-2.56724	3.06897e-07	6.53226e-06	-0.511076	0.355075	0.798663	--
ENSMUSG00000075254	Heg1	10.944	9.815	9.518	34.054	75.598	44.82	16.842	9.833	7.959	10.0923	51.4907	11.5447	2.35105	7.55407e-14	1.69967e-12	-2.15708	7.17543e-08	1.91988e-06	0.193967	0.573001	0.919546	--
ENSMUSG00000075330	A930003A15Rik	4.274	2.199	3.946	0.104	0.532	0.841	4.315	4.865	5.699	3.473	0.4923	4.9597	-2.81848	8.17508e-05	0.000431909	3.33254	1.01416e-06	1.84516e-05	0.514061	0.187902	0.621073	--
ENSMUSG00000075408	Smim41	0	0	0.137	4.26	7.703	6.081	0.384	0.115	0.108	0.0457	6.0147	0.2023	7.0412	2.37755e-13	5.09475e-12	-4.89368	1.22867e-14	2.14802e-12	2.14752	0.264685	0.717753	--
ENSMUSG00000075588	Hoxb2	1.103	1.414	0.602	4.921	4.387	5.097	1.114	0.735	0.516	1.0397	4.8017	0.7883	2.20741	6.78637e-06	4.4582e-05	-2.60666	1.73721e-06	2.91809e-05	-0.399243	0.510304	0.895497	Homeobox
ENSMUSG00000078606	Gvin2	114.917	111.483	137.539	5.44	9.445	17.006	45.44	38.581	43.962	121.313	10.6303	42.661	-3.51248	3.56799e-37	5.83853e-35	2.00473	2.6894e-11	1.9294e-09	-1.50774	3.40966e-10	4.05135e-08	--
ENSMUSG00000078653	Cntd1	1.179	1.708	0.967	0.046	0.048	0.049	0.996	0.953	1.687	1.2847	0.0477	1.212	-4.75227	1.37838e-06	1.04029e-05	4.66827	7.33534e-06	9.99148e-05	-0.0840044	0.789426	0.959136	--
ENSMUSG00000078773	Rad54b	5.027	4.556	5.691	0.305	1.369	0.998	5.869	6.249	6.73	5.0913	0.8907	6.2827	-2.51509	2.08446e-08	2.17888e-07	2.81842	8.08096e-09	2.90447e-07	0.303334	0.299386	0.750173	--
ENSMUSG00000078922	Tgtp1	491.174	645.122	594.178	27.033	38.282	25.137	120.914	137.235	182.548	576.825	30.1507	146.899	-4.25787	2.48131e-59	1.14522e-56	2.28456	1.18514e-11	9.56985e-10	-1.97331	2.40004e-12	3.96073e-10	--
ENSMUSG00000079012	Serpina3m	0.637	0.446	0.322	145.853	303.406	266.689	11.389	3.877	1.394	0.4683	238.649	5.5533	8.99314	2.64646e-98	4.33056e-95	-5.42539	4.03414e-25	5.18877e-22	3.56775	3.52887e-08	2.93902e-06	--
ENSMUSG00000079014	Serpina3i	0.384	0.224	0.04	6.511	16.598	13.465	1.018	0.51	0.143	0.216	12.1913	0.557	5.81868	1.45887e-23	8.41656e-22	-4.45203	1.19619e-15	2.5341e-13	1.36665	0.165314	0.589704	--
ENSMUSG00000079056	Kcnip3	0.761	0.919	0.741	3.255	4.172	4.271	1.264	0.848	0.501	0.807	3.8993	0.871	2.27259	7.61817e-08	7.21115e-07	-2.16248	5.09076e-05	0.000522035	0.110104	0.856378	0.967374	--
ENSMUSG00000079339	Ifit1bl1	3255.28	3106.98	2887.57	80.501	77.349	139.808	1077.65	725.91	1180.56	3083.28	99.2193	994.706	-4.9577	6.43191e-75	4.1348e-72	3.32558	1.09001e-24	1.30853e-21	-1.63212	1.45182e-16	3.45011e-14	--
ENSMUSG00000079484	Phyhd1	4.668	5.815	5.539	16.908	29.916	27.612	5.65	2.778	2.038	5.3407	24.812	3.4887	2.21595	7.23511e-11	1.10647e-09	-2.83029	1.7098e-09	7.41887e-08	-0.614344	0.217448	0.664591	--
ENSMUSG00000079592	C1qtnf5	5.107	4.449	3.831	15.478	22.041	28.481	6.933	4.61	3.224	4.4623	22	4.9223	2.30163	2.29365e-10	3.27144e-09	-2.16009	4.67799e-07	9.32853e-06	0.141544	0.938456	0.990895	--
ENSMUSG00000079597	Cstdc4	0	0	0	130.667	108.925	30.062	5.411	4.513	0.254	0	89.8847	3.3927	16.4558	1.90273e-17	6.26126e-16	-4.72758	5.40177e-05	0.000549857	11.7282	6.78556e-05	0.00223135	--
ENSMUSG00000084174	Sycn	397.31	307.786	301.066	23.222	6.606	34.396	161.752	75.95	155.664	335.387	21.408	131.122	-3.96961	7.82242e-19	2.98313e-17	2.61469	4.02663e-08	1.17707e-06	-1.35492	1.09584e-09	1.19093e-07	--
ENSMUSG00000086040	Wipf3	0.603	0.832	0.89	3.59	3.535	2.361	1.322	0.231	0.282	0.775	3.162	0.6117	2.02857	1.03739e-06	7.99705e-06	-2.37002	2.63207e-05	0.000296408	-0.341451	0.43292	0.851555	--
ENSMUSG00000087006	Gm13889	11.922	11.577	8.239	164.978	89.866	61.953	16.82	17.675	12.028	10.5793	105.599	15.5077	3.31928	2.28408e-16	6.66343e-15	-2.76754	4.71959e-10	2.35417e-08	0.551733	0.0990344	0.46099	--
ENSMUSG00000089942	Pira2	4.515	3.794	2.98	23.73	41.771	13.314	5.47	3.942	1.532	3.763	26.2717	3.648	2.80355	8.01554e-11	1.22167e-09	-2.84833	3.23602e-08	9.63158e-07	-0.0447776	0.826799	0.962549	--
ENSMUSG00000090084	Srpx	3.557	4.48	4.368	13.6	29.762	27.499	4.452	1.103	1.14	4.135	23.6203	2.2317	2.51407	3.2588e-12	5.97336e-11	-3.40384	5.1972e-13	6.32338e-11	-0.889766	0.0201877	0.182273	--
ENSMUSG00000090698	Apold1	1.273	1.314	1.747	18.785	10.325	4.822	2.961	1.215	0.942	1.4447	11.3107	1.706	2.96888	2.88342e-09	3.46704e-08	-2.72899	1.76874e-07	4.06765e-06	0.239881	0.737601	0.959136	--
ENSMUSG00000090958	Lrrc32	4.562	4.789	3.376	31.791	51.142	34.961	9.942	3.449	2.066	4.2423	39.298	5.1523	3.21153	8.48433e-34	1.06054e-31	-2.93116	6.73396e-10	3.25963e-08	0.280368	0.472617	0.874255	--
ENSMUSG00000092232	Gm20521	0	0	0.385	5.506	2.52	3.305	0.33	0.476	0.677	0.1283	3.777	0.4943	4.87927	4.49551e-07	3.72728e-06	-2.93368	2.57393e-05	0.000290588	1.94559	0.169151	0.595452	--
ENSMUSG00000093805	Gal3st2b	15.253	16.923	18.675	2.878	0.608	0.994	18.943	11.021	19.905	16.9503	1.4933	16.623	-3.50471	1.07091e-11	1.84994e-10	3.47657	1.02275e-11	8.59973e-10	-0.0281329	0.76873	0.959136	--
ENSMUSG00000094806	Cyp2d10	63.376	82.043	74.314	12.868	8.641	30.92	122.954	51.472	89.403	73.2443	17.4763	87.943	-2.06731	7.36117e-07	5.88632e-06	2.33117	4.10468e-07	8.36119e-06	0.263852	0.812324	0.959136	--
ENSMUSG00000095930	Nim1k	0.283	0.381	0.347	0.873	2.138	1.554	0.39	0.255	0.077	0.337	1.5217	0.2407	2.17483	9.91346e-05	0.000511736	-2.66054	8.27247e-05	0.000792353	-0.485712	0.498208	0.888406	--
ENSMUSG00000095975	Cphx1	8.133	5.386	5.238	0.514	0.309	0.368	3.235	5.983	3.121	6.2523	0.397	4.113	-3.97718	9.33715e-17	2.87789e-15	3.37298	5.36938e-08	1.50837e-06	-0.604204	0.207434	0.64979	Homeobox
ENSMUSG00000096719	Mrgpra2b	0	0	0	15.829	18.66	5.263	1.116	1.768	0.17	0	13.2507	1.018	13.6938	2.9152e-14	6.81474e-13	-3.70226	9.25198e-08	2.35311e-06	9.99152	7.00553e-05	0.00228263	--
ENSMUSG00000100241	Slc18a3	0.481	0.613	0.553	4.882	3.509	2.893	0.973	0.898	0.305	0.549	3.7613	0.7253	2.77637	1.0137e-08	1.12149e-07	-2.37453	5.4213e-05	0.000551222	0.401838	0.564101	0.914245	--
ENSMUSG00000101389	Ms4a4a	14.905	10.624	14.272	151.963	214.057	83.878	19.907	13.679	10.051	13.267	149.966	14.5457	3.49872	5.91703e-22	2.98337e-20	-3.36597	1.7294e-15	3.53879e-13	0.132747	0.742966	0.959136	--
ENSMUSG00000102748	Pcdhgb2	1.133	0.776	0.847	2.815	4.68	4.169	1.159	0.322	0.733	0.9187	3.888	0.738	2.08141	1.15999e-09	1.49784e-08	-2.39734	1.17265e-07	2.92463e-06	-0.315921	0.388653	0.822582	--
ENSMUSG00000103037	Pcdhgb1	0.434	0.273	0.397	1.121	2.575	2.402	0.404	0.229	0.199	0.368	2.0327	0.2773	2.4656	3.37259e-07	2.86894e-06	-2.87368	2.18247e-07	4.89411e-06	-0.408085	0.487662	0.883016	--
ENSMUSG00000103088	Pcdhgb6	0.705	0.767	1.167	2.723	4.791	5.064	1.302	0.463	0.862	0.8797	4.1927	0.8757	2.25284	3.99398e-08	3.95879e-07	-2.25941	2.24905e-07	5.00602e-06	-0.00657515	0.775516	0.959136	--
ENSMUSG00000104346	Pcdhga3	0.514	0.425	0.364	1.974	3.616	3.528	1.132	0.315	0.04	0.4343	3.0393	0.4957	2.80688	6.95822e-12	1.21837e-10	-2.61631	8.4858e-05	0.000809342	0.190568	0.868348	0.970403	--
ENSMUSG00000104876	Trdc	0.765	1.128	0.968	4.706	7.286	4.582	1.187	1.779	0.978	0.9537	5.5247	1.3147	2.53433	6.76971e-11	1.03972e-09	-2.07119	2.01529e-05	0.000235645	0.46314	0.322326	0.772244	--
ENSMUSG00000105096	Gbp10	11.619	11.573	14.561	0.186	0.279	0.579	3.126	2.17	3.184	12.5843	0.348	2.8267	-5.1764	9.42136e-40	1.82349e-37	3.02194	4.72894e-09	1.82343e-07	-2.15446	1.24596e-16	3.0009e-14	--
ENSMUSG00000109771	Gm35315	1.335	0.948	1.447	0.026	0.145	0.114	0.539	0.903	1.061	1.2433	0.095	0.8343	-3.71014	2.68322e-08	2.75046e-07	3.13462	9.90524e-05	0.000927528	-0.575517	0.222574	0.671148	zf-C2H2
ENSMUSG00000110344	Smim36	1.04	0.607	0.924	5.619	5.161	3.231	0.834	0.846	0.753	0.857	4.6703	0.811	2.44616	7.12769e-08	6.78469e-07	-2.52575	1.34317e-06	2.35048e-05	-0.0795933	0.896606	0.979119	--
ENSMUSG00000112023	Lilrb4b	10.168	8.465	8.413	91.6	75.883	25.605	13.177	8.775	4.133	9.0153	64.3627	8.695	2.83577	2.90062e-09	3.48117e-08	-2.88797	4.9265e-09	1.87948e-07	-0.0521948	0.330742	0.779531	--
ENSMUSG00000114470	Gm49395	1.281	1.74	0.745	6.654	7.634	5.524	1.31	1.515	1.869	1.2553	6.604	1.5647	2.39527	3.27384e-06	2.29296e-05	-2.07748	0.000102751	0.000953241	0.317785	0.686889	0.952125	--
ENSMUSG00000116673	A630089N07Rik	4.009	5.431	5.456	0.504	0.514	0.962	2.832	3.562	2.146	4.9653	0.66	2.8467	-2.91135	2.12189e-11	3.51695e-10	2.10874	5.26618e-05	0.00053849	-0.802617	0.0343331	0.257325	--
